# Supplementary material for: Phosphorylation of Extracellular Proteins in Acinetobacter baumannii in Sessile Mode of Growth
Source: Front Microbiol. 2021 Oct 1;12:738780. doi: 10.3389/fmicb.2021.738780 (PMC8517400; doi:10.3389/fmicb.2021.738780)
Supplement: Supplementary file 4 [file Data_Sheet_4.xlsx]

## Sheet: Article
Phosphorylation of extracellular proteins of Acinetobacter baumannii in biofilm mode of growth
Sébastien Massier[a,b], Brandon Robin[a], Marianne Mégroz[c], Amy Wright[c], Marina Harper[c], Brooke Hayes[c] Pascal Cosette[a,b], Isabelle Broutin[d], John Boyce[c], Emmanuelle Dé[a], and Julie Hardouin[a,b,*]
[a] Normandy Univ, UNIROUEN, INSA Rouen, CNRS, Polymers, Biopolymers, Surface Laboratory, 76 000 Rouen, France
[b] PISSARO Proteomic Facility, IRIB, F-76820 Mont-Saint-Aignan, France
[c] Biomedicine Discovery Institute and Department of Microbiology, Monash University, Australia
[d] Université de Paris, CNRS, Laboratoire CiTCoM, 75006, Paris, France
Running title:
Extracellular phosphoproteins of A. baumannii biofilm
Table S3: Phosphorylated peptides identified in the extracellular medium of A. baumannii AB0057 in planktonic mode of growth
Table S4: Phosphorylated peptides identified in the extracellular medium of A. baumannii AB0057 in biofilm mode of growth
Table S5: Phosphorylated peptides identified in the extracellular medium of A. baumannii ATCC17978 in planktonic mode of growth
Table S6: Phosphorylated peptides identified in the extracellular medium of A. baumannii ATCC17978 in biofilm mode of growth
Table S7: List of the phosphorylated peptides and the phosphorylated proteins identified in the extracellular medium of A. baumannii AB0057 in both planktonic and biofilm modes of growth
Table S8: List of the phosphorylated peptides and the phosphorylated proteins identified in the extracellular medium of A. baumannii ATCC17978 in both planktonic and biofilm modes of growth
Table S9: Percentage of phosphorylation distribution on S/T/Y residues in A. baumannii AB0057 and ATCC17978
Table S10: Identification of Hcp in AB0057 and ATCC17978 in planktonic or biofilm growth modes.
Table S11: List of phosphorylated proteins described as moonlighting proteins identified in the extracellular medium of both A. baumannii AB0057 and ATCC17978 in both planktonic and biofilm modes of growth

## Sheet: Table_S3_AB0057_PLK
Table S3: Phosphorylated peptides identified in the extracellular medium of A. baumannii AB0057 in planktonic mode of growth
Legends:
The brackets ([ ]) indicate the possible phosphorylated residues
Proteins in bold character show several phosphorylated sites
Sequence	# PSMs	# Proteins	# Protein Groups	Protein Group Accessions	Number of phosphosites per protein	Modifications	Modifications manually validated	Phosphosite ambiguities	phosphoRS Site Probabilities	phosphoRS Binomial Peptide Score	IonScore	Exp Value	Charge	MH+	ΔM [ppm]	m/z	RT [min]	# Missed Cleavages
mGIHGNAtCVINFDQAK	1	1	1	AB57_3390	1	M1(Oxidation); T8(Phospho)	T8		T(8): 100.0	161.36	34	0.000497634	2	1914.82	-4.58333	957.911	68.8855	0
mQIFyDKDCDLSIIQSK	2	1	1	AB57_0626	1	M1(Oxidation); Y5(Phospho)	Y5		Y(5): 100.0; S(12): 0.0; S(16): 0.0	279.013	71.43	9.71256e-08	3	2142.94	-4.9473	714.984	79.5649	1
AmsEVCAVAIAKDEQQAK	1	1	1	AB57_3876	1	M2(Oxidation); S3(Phospho)	S3		S(3): 100.0	139.711	44.08	5.08093e-05	2	1987.88	-2.97023	994.444	62.0626	1
KAVNSSTIFELGsVSK	2	1	1	AB57_0009	2	S13(Phospho)	S13		S(5): 0.0; S(6): 0.0; T(7): 0.0; S(13): 100.0; S(15): 0.0	407.378	143.6	7.42077e-15	2	1746.87	-1.23096	873.936	71.912	1
KAVNSSTIFELGSVsK	1	1	1	AB57_0009	2	S15(Phospho)	S15		S(5): 0.0; S(6): 0.0; T(7): 0.0; S(13): 50.0; S(15): 50.0	33.7514	53.5	7.59362e-06	2	1746.87	1.14494	873.938	55.7957	1
sANCLKAENIYYIGDLVQR	1	1	1	AB57_3505	1	S1(Phospho)	S1		S(1): 100.0; Y(11): 0.0; Y(12): 0.0	95.5419	39.44	0.000238902	2	2250.06	-2.26734	1125.53	88.3117	1
sNNNDYDISDSKDCEK	1	1	1	AB57_0174	1	S1(Phospho)	S1		S(1): 99.1; Y(6): 0.9; S(9): 0.0; S(11): 0.0	120.248	50.49	8.91189e-06	2	1926.7	-5.00112	963.852	43.3804	1
NmITGAAQmDGAILVCAAtDGPmPQTR	1	1	1	AB57_0362	5	M2(Oxidation); M9(Oxidation); T19(Phospho); M23(Oxidation)	T19		T(4): 0.9; T(19): 99.1; T(26): 0.0	245.789	48.07	4.28877e-05	3	2861.22	-3.48283	954.413	83.8933	0
NmItGAAQmDGAILVCAATDGPmPQTR	1	1	1	AB57_0362	5	M2(Oxidation); T4(Phospho); M9(Oxidation); M23(Oxidation)	T4		T(4): 0.8; T(19): 99.2; T(26): 0.0	248.322	45.53	7.4173e-05	3	2861.22	-3.22685	954.413	84.0967	0
AGVKPEQVDEVIFGCVLsAGIGQGPAR	1	1	1	AB57_1960	1	S18(Phospho)	S18		S(18): 100.0	458.363	54.15	6.15347e-06	3	2777.36	-4.28331	926.457	99.5213	0
[TT]LTAAIATICAK	1	1	1	AB57_0362	5	T2(Phospho)	T1/T2	X	T(1): 50.0; T(2): 50.0; T(4): 0.0; T(9): 0.0	209	73	4.7e-08	2	1357.67	-4.59	679.34	85.2	0
HyAHVDCPGHADYVK	1	1	1	AB57_0362	5	Y2(Phospho)	Y2		Y(2): 99.1; Y(13): 0.9	58.2597	39.38	0.000138414	2	1791.72	-4.24625	896.365	32.6333	0
HYAHVDCPGHADyVK	1	1	1	AB57_0362	5	Y2(Phospho)	Y13		Y(2): 99.1; Y(13): 0.9	58.2597	39.38	0.000138414	2	1791.72	-4.24625	896.365	32.6333	0
LQsVQIIACGTSYHSGMIAK	1	1	1	AB57_3845	1	S3(Phospho)	S3		S(3): 100.0; T(11): 0.0; S(12): 0.0; Y(13): 0.0; S(15): 0.0	156.701	37.8	0.000390003	2	2187.03	-3.63315	1094.02	75.3075	0
NCsTVSATLPDHPSHNFLR	1	1	1	AB57_2000	1	S3(Phospho)	S3		S(3): 100.0; T(4): 0.0; S(6): 0.0; T(8): 0.0; S(14): 0.0	231	41	0.00017	3	2175.96	-3.7	725.99	62.49	0
ELIsNASDACDKLR	1	1	1	AB57_0378	1	S4(Phospho)	S4		S(4): 100.0; S(7): 0.0	103.859	33.65	0.000625703	2	1614.71	-4.07264	807.86	58.6512	1
EVFsLVEHYLK	1	0	0	AB57_1547	1	S4(Phospho)	S4		S(4): 100.0; Y(9): 0.0	125	17	0.025	2	1443.68	-4.86	722.346	51.13	0
LNIsTGCTVGGSQTEGNMNK	1	1	1	AB57_2570	1	S4(Phospho)	S4		S(4): 99.0; T(5): 1.0; T(8): 0.0; S(12): 0.0; T(14): 0.0	331.164	108.35	1.82772e-11	2	2090.88	-4.95725	1045.94	64.6618	0
TDCsTQSSATLSPLQAK	2	1	1	AB57_3475	1	S4(Phospho)	S4		T(1): 0.0; S(4): 49.7; T(5): 49.7; S(7): 0.6; S(8): 0.0; T(10): 0.0; S(12): 0.0	153.698	57.22	2.37088e-06	2	1817.79	-3.28975	909.4	67.7638	0
YTQsLGCWHGFIAQQK	1	1	1	AB57_1087	2	S4(Phospho)	S4		Y(1): 93.6; T(2): 6.4; S(4): 0.0	88.4615	24.25	0.00563756	2	1946.85	-4.37174	973.93	62.1122	0
YIEsMVYQGVIENVACEQSAR	1	1	1	AB57_0192	1	S4(Phospho)	S4		Y(1): 1.2; S(4): 97.6; Y(7): 1.2; S(19): 0.0	140.24	57.81	4.71894e-06	2	2469.07	-3.40855	1235.04	93.5835	0
AAHAsGNAHEFTSEEAR	1	1	1	AB57_1621	1	S5(Phospho)	S5		S(5): 100.0; T(12): 0.0; S(13): 0.0	125.837	30.49	0.000891189	3	1864.75	-3.82458	622.256	36.8984	0
yTQSLGCWHGFIAQQK	1	1	1	AB57_1087	2	S4(Phospho)	Y1		Y(1): 93.6; T(2): 6.4; S(4): 0.0	88.4615	24.25	0.00563756	2	1946.85	-4.37174	973.93	62.1122	0
ILGNsQIVPIDGHCVR	1	1	1	AB57_0507	1	S5(Phospho)	S5		S(5): 100.0	119.859	19.68	0.0204528	2	1800.87	-4.6628	900.941	72.911	0
TYAFsDVQSAHACMEQGDHIGK	1	1	1	AB57_3266	1	S5(Phospho)	S5		T(1): 33.3; Y(2): 33.3; S(5): 33.3; S(9): 0.0	161.897	36.47	0.000371949	3	2475	-3.02884	825.673	62.9701	0
VGIDsNALYR	1	1	1	AB57_3123	1	S5(Phospho)	S5		S(5): 100.0; Y(9): 0.0	146	51	1e-05	2	1187.54	-2.03	594.275	70.36	0
AHFGLLsCGASVELIR	1	1	1	AB57_1328	2	S7(Phospho)	S7		S(7): 100.0; S(11): 0.0	140.688	30.4	0.00090985	2	1752.84	-4.92337	876.924	89.4802	0
QQGEWVsYNHNGVTFNGTCQPNENGK	5	1	1	AB57_2521	1	S7(Phospho)	S7		S(7): 97.7; Y(8): 2.3; T(14): 0.0; T(18): 0.0	222.092	53.38	7.57677e-06	3	2988.22	-4.18141	996.746	69.4569	0
QGVIDAICtHHEPLSSSAK	1	1	1	AB57_1328	2	T9(Phospho)	T9		T(9): 100.0; S(15): 0.0; S(16): 0.0; S(17): 0.0	154.822	21.8	0.00726763	3	2072.94	-2.52473	691.652	60.0415	0
tPIVVNDCPGFLVNR	1	1	1	AB57_0387	1	T1(Phospho)	T1		T(1): 100.0	149.457	32.52	0.000587745	2	1723.82	-4.47534	862.412	89.5008	0
LQLISQTSNLsK	1	1	1	AB57_1377	2	S11(Phospho)	S11		S(5): 0.0; T(7): 0.0; S(8): 1.0; S(11): 99.0	161	42	6.4e-05	2	1411.72	-1.73	706.362	70.43	0
AILVEVNCQtDFVAK	1	1	1	AB57_2755	1	T10(Phospho)	T10		T(10): 100.0	98.8283	16.78	0.0482756	2	1729.82	-0.120662	865.415	87.7443	0
sLQNDSDKIVSK	1	1	1	AB57_1377	2	S1(Phospho)	S1		S(1): 99.9; S(6): 0.1; S(11): 0.0	65.1304	27.04	0.00257006	2	1413.66	1.37076	707.336	33.8712	1
GFPNQPFLTStVDANAITIASSSCEIQGNINK	2	1	1	AB57_2004	1	T11(Phospho)	T11		T(9): 0.0; S(10): 0.0; T(11): 2.5; T(18): 97.4; S(21): 0.1; S(22): 0.0; S(23): 0.0	256.254	74.77	9.33594e-08	3	3417.59	-4.03781	1139.87	99.5428	0
NRDCHFIFGDVAtASIIEETTTK	1	1	1	AB57_1343	1	T13(Phospho)	T13		T(13): 100.0; S(15): 0.0; T(20): 0.0; T(21): 0.0; T(22): 0.0	259.672	58.96	2.98585e-06	3	2648.19	-4.3981	883.403	89.7068	1
GHNVCAVFtANGNEPQPESK	1	1	1	AB57_1441	2	T9(Phospho)	T9		T(9): 100.0; S(19): 0.0	201	50	1.3e-05	3	2178.92	-3.58	726.978	62.35	0
IGSHPADSQLAAAIQtACFNNK	1	1	1	AB57_2881	1	T16(Phospho)	T16		S(3): 0.0; S(8): 0.0; T(16): 100.0	164	26	0.0043	3	2337.06	-4.96	779.691	74.55	0
NtFTISPNNSTATCNR	1	1	1	AB57_1744	1	T2(Phospho)	T2		T(2): 99.0; T(4): 1.0; S(6): 0.0; S(10): 0.0; T(11): 0.0; T(13): 0.0	239	50	1e-05	2	1820.75	-4.63	910.881	64.99	0
GHNVCAVFTANGNEPQPEsK	1	1	1	AB57_1441	2	S19(Phospho)	S19		T(9): 89.4; S(19): 10.6	45.8013	22.87	0.00697162	2	2178.92	-3.45714	1089.96	48.1973	0
IGsPNPASQYCVEQGGK	1	1	1	AB57_1504	2	S3(Phospho)	S3		S(3): 100.0; S(8): 0.0; Y(10): 0.0	148	58	1.7e-06	2	1814.77	-4.22	907.889	61.48	0
CAtQEGILVGISSGAALAAAAK	1	1	1	AB57_0213	1	T3(Phospho)	T3		T(3): 100.0; S(12): 0.0; S(13): 0.0	160.17	53.98	7.79892e-06	2	2082.02	-3.10902	1041.52	99.6465	0
DVtTGDTLCDEKNIITLER	1	1	1	AB57_0913	1	T3(Phospho)	T3		T(3): 98.7; T(4): 1.3; T(7): 0.0; T(16): 0.0	108.544	31.99	0.000916997	2	2216.01	-3.80809	1108.51	83.5968	1
IItCDSATQAVLSLK	1	1	1	AB57_3025	1	T3(Phospho)	T3		T(3): 100.0; S(6): 0.0; T(8): 0.0; S(13): 0.0	187.049	66.31	4.32685e-07	2	1642.8	-4.40896	821.906	90.9619	0
DNQANCVsEEAQK	1	1	1	AB57_1504	2	S8(Phospho)	S8		S(8): 100.0	116	16	0.023	2	1515.57	-5.01	758.289	44.71	0
IPELLAGNIDMECGtTTNSK	1	1	1	AB57_1725	2	T15(Phospho)	T15		T(15): 98.5; T(16): 1.5; T(17): 0.0; S(19): 0.0	173	58	2.8e-06	2	2186.96	-4.14	1093.98	85.02	0
AKNPEtGEIETHYCDPIGHR	1	1	1	AB57_1706	1	T6(Phospho)	T6		T(6): 100.0; T(11): 0.0; Y(13): 0.0	198	31	0.0011	4	2347.01	-4.84	587.507	51.65	1
ISALNtELLK	1	1	1	AB57_2416	1	T6(Phospho)	T6		S(2): 0.0; T(6): 100.0	125	18	0.015	2	1181.61	-4.8	591.31	44.41	0
E[SS]DPISYVVAGKPVGYAVDICNQFANDIKK	2	1	1	AB57_1725	2	S2(Phospho)	S2/S3	X	S(2): 50.0; S(3): 50.0; S(7): 0.0; Y(8): 0.0; Y(17): 0.0	273.986	41.92	0.000221727	4	3407.61	-3.3241	852.658	91.4347	1
AAGNEQNtLVCQDVK	1	1	1	AB57_2862	1	T8(Phospho)	T8		T(8): 100.0	83.7795	25.22	0.00299896	2	1669.72	-4.93243	835.362	58.5087	0
VVACVVAtAGTTDAGAIDPLKK	1	1	1	AB57_2880	1	T8(Phospho)	T8		T(8): 99.9; T(11): 0.0; T(12): 0.0	133.184	24.2	0.00589294	3	2180.1	-2.04633	727.371	79.9977	1
VHCsVLAEDAIK	1	1	1	AB57_1855	2	S4(Phospho)	S4		S(4): 100.0	151.606	36.77	0.000209879	2	1364.62	-4.78868	682.814	60.5335	0
[TY]GCGSAIASSSLVTEWLK	1	1	1	AB57_1855	2	T1(Phospho)	T1/Y2	X	T(1): 49.6; Y(2): 49.6; S(6): 0.8; S(10): 0.0; S(11): 0.0; S(12): 0.0; T(15): 0.0	65.562	42.43	0.000162871	2	2052.93	-2.4975	1026.97	84.3781	0
yAALCDVFVMDAFGTAHR	1	1	1	AB57_1787	1	Y1(Phospho)	Y1		Y(1): 100.0; T(15): 0.0	190.16	81.6	7.95606e-09	2	2066.88	-4.71035	1033.94	99.7969	0
LASQtLLAQTTSLNSSAPVCK	1	1	1	AB57_2003	2	T5(Phospho)	T5		S(3): 8.4; T(5): 90.8; T(10): 0.8; T(11): 0.0; S(12): 0.0; S(15): 0.0; S(16): 0.0	105.81	56.53	4.11312e-06	2	2213.09	0.888951	1107.05	59.571	0
DyIHVVDLANAHLCALNNR	1	2	1	AB57_0114	1	Y2(Phospho)	Y2		Y(2): 100.0	176.089	40.87	0.000118677	3	2231.03	-4.96672	744.349	86.2754	0
LyIGQHTEEVLQCDIR	1	1	1	AB57_3632	1	Y2(Phospho)	Y2		Y(2): 1.2; T(7): 98.8	192.347	65.83	3.13459e-07	2	1996.91	-3.37459	998.96	75.4019	0
LAsQTLLAQTTSLNSSAPVCK	3	1	1	AB57_2003	2	S3(Phospho)	S3		S(3): 91.7; T(5): 8.3; T(10): 0.0; T(11): 0.0; S(12): 0.0; S(15): 0.0; S(16): 0.0	124.105	62.03	2.66311e-06	2	2213.08	-4.29595	1107.04	60.1162	0
AAQyVHSHPGEVCPAK	1	1	1	AB57_1341	1	Y4(Phospho)	Y4		Y(4): 100.0; S(7): 0.0	144	41	7.9e-05	2	1773.77	-4	887.389	39.08	0
QtLAVAGDVAGRTPFQINLANCSQGK	1	1	1	AB57_2007	3	T2(Phospho)	T2		T(2): 100.0; T(13): 0.0; S(23): 0.0	263.214	37.23	0.000558241	3	2739.32	-4.09861	913.777	84.4589	1
EIAyFFADNEICPR	1	1	1	AB57_0600	1	Y4(Phospho)	Y4		Y(4): 100.0	212.103	50.7	8.49122e-06	2	1767.74	-4.25403	884.372	99.157	0
GAEyVVDFLPK	1	1	1	AB57_0309	1	Y4(Phospho)	Y4		Y(4): 100.0	127.598	31.5	0.000814138	2	1317.61	-0.728868	659.31	92.8699	0
DNNLDyQPNQILVSCGGK	2	1	1	AB57_2951	1	Y6(Phospho)	Y6		Y(6): 100.0; S(14): 0.0	166.469	44.22	3.78443e-05	2	2057.9	-1.14863	1029.45	83.7353	0
AQLDCNyHYYSEELK	1	1	1	AB57_2413	1	Y7(Phospho)	Y7		Y(7): 100.0; Y(9): 0.0; Y(10): 0.0; S(11): 0.0	114	48	2.1e-05	2	1955.78	-1.88	978.396	67.97	0
TAGYGHyGLELEEK	1	0	0	AB57_1443	1	Y7(Phospho)	Y7		T(1): 2.6; Y(4): 2.6; Y(7): 94.8	75	17	0.024	3	1646.71	1.17	549.575	35.88	0
TCDIVtPAGKDFTVTLPTVSK	1	1	1	AB57_2007	3	T6(Phospho)	T6		T(1): 0.0; T(6): 99.9; T(13): 0.0; T(15): 0.0; T(18): 0.0; S(20): 0.0	168.925	43.99	5.18732e-05	3	2273.11	-0.493328	758.376	86.5352	1
tPFQINLANCSQGK	1	1	1	AB57_2007	3	T1(Phospho)	T1		T(1): 100.0; S(11): 0.0	71.2408	64.08	6.83972e-07	2	1600.71	-7.81767	800.857	59.9099	0
AKIIGIDLG[TT]NSCVAVLEGDKVK	2	1	1	AB57_0048	1	T10(Phospho)	T10/T11	X	T(10): 50.0; T(11): 50.0; S(13): 0.0	243.711	31.55	0.000944787	3	2524.3	-3.98636	842.105	82.6064	2
ANFtAADCPSEIR	1	1	1	AB57_2980	1	T4(Phospho)	T4		T(4): 100.0; S(10): 0.0	85.5061	47.79	1.65947e-05	2	1474.6	-4.28651	737.802	47.3573	0
ANTEYVPA[ST]FK	2	1	1	AB57_0551	1	S9(Phospho)	S9/T10	X	T(3): 0.0; Y(5): 0.0; S(9): 99.0; T(10): 1.0	236.754	43.87	4.09232e-05	2	1407.62	-0.898525	704.313	66.8443	0
APHGC[SY]MWPVQHPQLK	1	1	1	AB57_2415	1	S6(Phospho)	S6/Y7	X	S(6): 50.0; Y(7): 50.0	191	52	1e-05	3	2058.9	-3.68	686.972	60.5	0
AsQLADDIVVGVGTITKPEHCAQAK	1	1	1	AB57_0588	1	S2(Phospho)	S2		S(2): 100.0; T(14): 0.0; T(16): 0.0	83	43	0.00012	3	2631.28	-0.22	877.766	64.85	0
GGRtCHAAIIAR	1	1	1	AB57_2501	2	T4(Phospho)	T4		T(4): 100.0	295.068	31.11	0.0010068	3	1305.62	-0.55705	435.879	43.6062	1
yVGICGQGPSDHPDLAK	1	1	1	AB57_2501	2	Y1(Phospho)	Y1		Y(1): 100.0; S(10): 0.0	121	39	0.00014	2	1836.79	-2.03	918.901	63.08	0
DENDQHHLIP[TS]WIGEVK	1	1	1	AB57_2591	1	T11(Phospho)	T11/S12	X	T(11): 98.2; S(12): 1.8	175	25	0.0039	3	2197.98	-4.02	733.332	77.47	0
DG[T]L[T]ATIQNILTPGEENACTK	2	1	1	AB57_3794	1	T5(Phospho)	T3/T5	X	T(3): 31.1; T(5): 31.1; T(7): 5.6; T(13): 31.1; T(21): 1.1	44.4274	37.79	0.000748536	2	2370.08	-4.69839	1185.54	79.8664	0
DDDyQTTLTFYCK	1	1	1	AB57_2616	3	Y4(Phospho)	Y4		Y(4): 97.8; T(6): 1.1; T(7): 1.1; T(9): 0.0; Y(11): 0.0	128	40	9.9e-05	2	1692.64	-4.17	846.825	87.67	0
DDDYQtTLTFYCK	1	1	1	AB57_2616	3	T6(Phospho)	T6		Y(4): 33.3; T(6): 33.3; T(7): 33.3; T(9): 0.1; Y(11): 0.0	84	41	7.4e-05	2	1692.64	-3.23	846.826	60.62	0
G[ST]PHFDFVAGECAK	2	1	1	AB57_3839	1	S2(Phospho)	S2/T3	X	S(2): 50.0; T(3): 50.0	195.484	48.87	1.29718e-05	2	1645.67	-3.65523	823.336	69.6496	0
GECQVGIVYATDAAIsK	1	1	1	AB57_1980	1	S16(Phospho)	S16		Y(9): 0.1; T(11): 0.1; S(16): 99.9	87	50	1.1e-05	2	1804.81	-2.57	902.911	65.67	0
DDDYQTtLTFYCK	1	1	1	AB57_2616	3	T7(Phospho)	T7		Y(4): 88.8; T(6): 5.6; T(7): 5.6; T(9): 0.0; Y(11): 0.0	72	26	0.0026	2	1692.65	-1.58	846.827	60.58	0
VVVWEHGTVGVGDGCAPsK	1	1	1	AB57_2780	4	S18(Phospho)	S18		T(8): 100.0; S(18): 0.0	129.773	35.93	0.000459486	2	1976.89	-4.36795	988.946	67.3774	0
HGHLHGLVNCAGIGPsAK	1	1	1	AB57_2482	1	S16(Phospho)	S16		S(16): 100.0	91.2811	42.73	0.000165334	3	1847.86	-5.60051	616.626	40.1639	0
DAsQSPHCTGKF	1	1	1	AB57_2780	4	S3(Phospho)	S3		S(3): 98.5; S(5): 1.5; T(9): 0.0	131	33	0.00053	2	1357.52	-4.1	679.263	44.65	1
LTIVPNATHtQAIVCQNANAVDFIQAK	2	1	1	AB57_2780	4	T10(Phospho)	T10		T(2): 48.2; T(8): 3.6; T(10): 48.2	39.6102	20.56	0.0360399	3	2960.46	-4.4003	987.491	68.0392	0
LtIVPNATHTQAIVCQNANAVDFIQAK	1	1	1	AB57_2780	4	T2(Phospho)	T2		T(2): 11.9; T(8): 11.9; T(10): 76.2	42.1621	20.66	0.0180393	3	2960.47	-0.00892067	987.495	66.7934	0
KYEm[YY]GLQSVQDK	2	2	2	AB57_0009;AB57_2796	1	M4(Oxidation); Y5(Phospho)	Y5/Y6	X	Y(2): 33.3; Y(5): 33.3; Y(6): 33.3; S(10): 0.0	116.789	49.37	2.081e-05	3	1847.8	4.23999	616.605	62.1722	1
LAM[T]NEW[S]QW[S]FISGVDTQNNK	3	1	1	AB57_0206	1	T4(Phospho)	T4/S8/S11	X	T(4): 33.0; S(8): 33.0; S(11): 33.0; S(14): 1.1; T(18): 0.0	71.5426	25.64	0.00682244	3	2636.14	-2.67228	879.385	83.1636	0
AIIQsNLVTTECNR	1	1	1	AB57_3011	4	S5(Phospho)	S5		S(5): 100.0; T(9): 0.0; T(10): 0.0	123	18	0.02	2	1641.76	-4.77	821.383	71.63	0
DGyHGCGNKDASSNIILQR	2	1	1	AB57_3011	4	Y3(Phospho)	Y3		Y(3): 100.0; S(12): 0.0; S(13): 0.0	181.668	79.75	2.06554e-08	3	2127.92	-4.41377	709.978	55.7976	1
FsILGSLSEADLVTPATCK	1	1	1	AB57_3011	4	S2(Phospho)	S2		S(2): 99.8; S(6): 0.2; S(8): 0.0; T(14): 0.0; T(17): 0.0	75.0706	63.91	1.4632e-06	2	2031.97	-2.43228	1016.49	82.0121	0
LsHYTGCISPANNR	1	1	1	AB57_2213	1	S2(Phospho)	S2		S(2): 86.7; Y(4): 6.6; T(5): 6.6; S(9): 0.0	83	27	0.0029	2	1612.69	-2.3	806.849	38.94	0
LIAG[ST]DEGVCDVASK	1	1	1	AB57_3011	4	T6(Phospho)	S5/T6	X	S(5): 50.0; T(6): 50.0; S(15): 0.0	114	47	2.1e-05	2	1644.72	-1.82	822.862	66.77	0
mIsVAQLFCELQR	1	1	1	AB57_2152	1	M1(Oxidation); S3(Phospho)	S3		S(3): 100.0	107.291	43.66	5.81211e-05	2	1633.74	-2.91827	817.375	85.3592	0
tVLLTHLHPDHVCGIAQNGK	1	1	1	AB57_3077	3	T1(Phospho)	T1		T(1): 99.0; T(5): 1.0	272	49	2.6e-05	3	2233.08	-4.87	745.033	60.1	0
SLtLVDSGAASCFGPQLGSIAK	2	1	1	AB57_3077	3	T3(Phospho)	T3		S(1): 0.9; T(3): 99.1; S(7): 0.0; S(11): 0.0; S(19): 0.0	279.139	100.29	1.91758e-10	2	2202.05	-2.66323	1101.53	97.927	0
sLTLVDSGAASCFGPQLGSIAK	1	1	1	AB57_3077	3	S1(Phospho)	S1		S(1): 99.1; T(3): 0.8; S(7): 0.0; S(11): 0.0; S(19): 0.0	90.9193	78.27	3.12766e-08	2	2202.05	-2.10888	1101.53	72.4468	0
tSSFTHHHPNVTmCK	1	1	1	AB57_3409	1	T1(Phospho); M13(Oxidation)	T1		T(1): 67.6; S(2): 8.1; S(3): 8.1; T(5): 8.1; T(12): 8.1	54.0184	24.11	0.00387231	3	1822.73	-3.4665	608.249	26.6853	0
VsSIQQCTAIFNYNSIK	1	1	1	AB57_1295	1	S2(Phospho)	S2		S(2): 99.4; S(3): 0.6; T(8): 0.0; Y(13): 0.0; S(15): 0.0	106.285	47.93	2.97969e-05	2	1995.92	-4.28328	998.462	66.2711	0
W[TS]CNIFSTQDHAAAAIAAR	2	1	1	AB57_2767	1	S3(Phospho)	T2/S3	X	T(2): 50.0; S(3): 50.0; S(8): 0.0; T(9): 0.0	161.966	48.73	2.0765e-05	3	2213.97	-4.56717	738.661	81.1462	0
yGNENCHTTKPK	1	1	1	AB57_1900	1	Y1(Phospho)	Y1		Y(1): 100.0; T(8): 0.0; T(9): 0.0	114.154	29.04	0.00124738	2	1471.59	-6.48994	736.301	17.7465	0
YtQAGEDKEQTFDKLIVCVGR	1	1	1	AB57_3124	2	T2(Phospho)	T2		Y(1): 50.0; T(2): 50.0; T(11): 0.0	208.413	19.44	0.0227525	3	2480.15	-2.54169	827.387	77.2545	2
GLVEVNDHCA[TS]VEGVYAIGDLVR	5	1	1	AB57_3124	2	T11(Phospho)	T11/S12	X	T(11): 98.4; S(12): 1.6; Y(17): 0.0	211.168	49.18	2.11367e-05	2	2596.2	-4.20817	1298.6	93.8862	0

## Sheet: Table_S4_AB0057_BF
Table S4: Phosphorylated peptides identified in the extracellular medium of A. baumannii AB0057 in biofilm mode of growth
Legends:
The brackets ([ ]) indicate the possible phosphorylated residues
Proteins in bold character show several phosphorylated sites
Sequence	# PSMs	# Proteins	# Protein Groups	Protein Group Accessions	Number of phosphosites per protein	Modifications	Modifications manually validated	Phosphosite ambiguities	phosphoRS Site Probabilities	phosphoRS Binomial Peptide Score	IonScore	Exp Value	Charge	MH+	ΔM [ppm]	m/z	RT [min]	# Missed Cleavages
mGHAGAIIsGGQGTAEEK	1	1	1	AB57_3122	1	M1(Oxidation); S9(Phospho)	S9		S(9): 99.9; T(14): 0.1	116	22	0.0091	3	1809.78	-2.71	603.931	44.7	0
msINPFCEIAVEEAVR	1	1	1	AB57_3039	1	M1(Oxidation); S2(Phospho)	S2		S(2): 100.0	241	67	2.2e-07	2	1903.83	-3.73	952.417	99.7	0
K[Y]EM[YY]GLQSVQDK	1	2	2	AB57_0009;AB57_2796	2	Y2(Phospho)	Y2/Y5/Y6	X	Y(2): 33.3; Y(5): 33.3; Y(6): 33.3; S(10): 0.0	89	42	8.9e-05	3	1831.8	1.73	611.272	55.43	1
TQMQN[Y]AFG[Y]NQENQPIR	1	2	2	AB57_0009;AB57_2796	2	Y10(Phospho)	Y6/Y10	X	T(1): 0.8; Y(6): 49.6; Y(10): 49.6	114	51	1.3e-05	3	2281.97	-1.22	761.327	62.7	0
KCATQEGILVGIsSGAALAAAAK	1	1	1	AB57_0213	2	S13(Phospho)	S13		T(4): 0.1; S(13): 97.7; S(14): 2.3	128	40	0.00015	3	2210.11	-5.01	737.376	88.68	1
sAAGCAITLSEEK	1	1	1	AB57_2462	1	S1(Phospho)	S1		S(1): 100.0; T(8): 0.0; S(10): 0.0	132	43	5.6e-05	2	1359.58	-3.24	680.295	64.84	0
KCAtQEGILVGISSGAALAAAAK	1	1	1	AB57_0213	2	T4(Phospho)	T4		T(4): 2.5; S(13): 95.1; S(14): 2.5	142	52	1.2e-05	3	2210.12	-3.1	737.378	88.33	1
AsQLADDIVVGVGTITKPEHCAQAK	1	1	1	AB57_0588	3	S2(Phospho)	S2		S(2): 100.0; T(14): 0.0; T(16): 0.0	88	57	6.2e-06	3	2631.28	-2.59	877.764	64.25	0
sQGHPLLCQIEPK	1	0	0	AB57_2245	1	S1(Phospho)	S1		S(1): 100.0	62.9852	19.82	0.013029	2	1529.71	-4.2719	765.359	51.1967	0
sQTLQAAYAAK	1	1	1	AB57_3840	1	S1(Phospho)	S1		S(1): 98.5; T(3): 1.5; Y(8): 0.0	118	46	2.7e-05	2	1231.57	1.24	616.29	54.51	0
IAEGsVIVCTVTGNGLK	1	1	1	AB57_0327	2	S5(Phospho)	S5		S(5): 100.0; T(10): 0.0; T(12): 0.0	232.814	46.07	3.33683e-05	2	1740.85	-4.54362	870.93	88.4785	0
AIICASTGNtSAAAAAYAAR	1	1	1	AB57_0327	2	T10(Phospho)	T10		S(6): 0.9; T(7): 0.9; T(10): 97.2; S(11): 0.9; Y(17): 0.0	182.325	52.89	7.96768e-06	3	1933.88	-4.30217	645.297	76.0589	0
QEAHIELIAsENYCSPAVmEAQGSK	1	1	1	AB57_2665	1	S10(Phospho); M19(Oxidation)	S10		S(10): 100.0; Y(13): 0.0; S(15): 0.0; S(24): 0.0	360	77	6e-08	3	2801.2	-4.38	934.406	73.59	0
ATAVGSSSVLsQIIRMVEQAQGSK	1	0	0	AB57_1353	1	S11(Phospho)	S11		T(2): 0.0; S(6): 0.0; S(7): 0.1; S(8): 0.1; S(11): 99.8; S(23): 0.0	151.778	17.26	0.0263104	3	2527.26	-0.676678	843.091	88.3506	1
AVNSSTIFELGsVSK	3	1	1	AB57_0009	1	S12(Phospho)	S12		S(4): 0.0; S(5): 0.0; T(6): 0.0; S(12): 100.0; S(14): 0.0	436.213	102.78	6.85399e-11	2	1618.77	0.330199	809.89	84.6702	0
EFGGNGIMVTAsHNPK	2	1	1	AB57_0935	1	S12(Phospho)	S12		T(10): 0.0; S(12): 100.0	211.564	30.45	0.00130728	3	1738.76	-2.9114	580.257	58.8743	0
HLSQADAEGFyAEHK	1	1	1	AB57_0600	2	Y11(Phospho)	Y11		S(3): 0.0; Y(11): 100.0	151.23	42.64	6.26178e-05	3	1782.76	4.60108	594.924	48.1131	0
EIAyFFADNEICPR	1	1	1	AB57_0600	2	Y4(Phospho)	Y4		Y(4): 100.0	158	51	8.7e-06	2	1767.74	-4.6	884.372	99.21	0
RPTQESSGQGCSsK	1	1	1	AB57_0831	1	S13(Phospho)	S13		T(3): 0.0; S(6): 0.1; S(7): 0.1; S(12): 49.9; S(13): 49.9	49.9174	30.42	0.00090567	2	1531.61	-4.90693	766.31	13.4738	0
DQNPFAIVLGCSDsR	1	1	1	AB57_1063	1	S14(Phospho)	S14		S(12): 0.0; S(14): 100.0	126	48	1.5e-05	2	1701.72	-4.1	851.365	78.37	0
HGHLHGLVNCAGIGPsAK	1	1	1	AB57_2482	1	S16(Phospho)	S16		S(16): 100.0	137.412	16.62	0.0359322	3	1847.87	-3.5196	616.627	52.3291	0
LACHtQATVLAK	1	1	1	AB57_0680	2	T5(Phospho)	T5		T(5): 99.1; T(8): 0.9	51.958	42.62	5.47016e-05	2	1335.64	-4.30066	668.325	36.7042	0
FCPtGGITAETAPDFLK	1	1	1	AB57_0588	3	T4(Phospho)	T4		T(4): 100.0; T(8): 0.0; T(11): 0.0	260.341	75.21	4.51951e-08	2	1847.82	-2.75371	924.415	95.8729	0
CsIDPDTLGKNPEGR	1	1	1	AB57_2440	1	S2(Phospho)	S2		S(2): 100.0; T(7): 0.0	194.867	46.19	3.72676e-05	2	1681.72	-3.37885	841.363	59.2127	1
EsGLDGVVCSAQEAK	1	1	1	AB57_1821	1	S2(Phospho)	S2		S(2): 100.0; S(10): 0.0	178.09	15.02	0.0361991	2	1572.66	-3.28034	786.832	69.2774	0
LACHTQAtVLAK	1	1	1	AB57_0680	2	T8(Phospho)	T8		T(5): 50.0; T(8): 50.0	193	24	0.0044	2	1335.64	-3.75	668.326	47.59	0
LsEQCLLGVNNR	1	1	1	AB57_2790	1	S2(Phospho)	S2		S(2): 100.0	86	43	4.8e-05	2	1425.65	-3.74	713.329	78.09	0
LsHYTGCISPANNR	1	1	1	AB57_2213	1	S2(Phospho)	S2		S(2): 83.9; Y(4): 7.7; T(5): 7.7; S(9): 0.8	69	29	0.0016	2	1612.69	-5.02	806.846	38.97	0
NsNVQDHCMLHVSHK	1	1	1	AB57_2864	1	S2(Phospho)	S2		S(2): 99.9; S(13): 0.1	91.1462	18.16	0.0152395	3	1828.75	-4.76517	610.256	38.6145	0
HsCAHLVGHAVK	2	1	1	AB57_0695	2	S2(Phospho)	S2		S(2): 100.0	75.3409	34.24	0.000395539	2	1338.61	-5.02844	669.807	24.7944	0
GFtQDDAHIFCTK	1	1	1	AB57_0695	2	T3(Phospho)	T3		T(3): 100.0; T(12): 0.0	178.37	54.66	3.41169e-06	2	1562.63	-3.52379	781.818	69.9799	0
EIsSCSNmGDFQAR	1	1	1	AB57_3147	1	S3(Phospho); M8(Oxidation)	S3		S(3): 99.0; S(4): 1.0; S(6): 0.0	205.846	76.1	2.44889e-08	2	1640.6	-4.6421	820.804	54.3067	0
LQTsNIDIISLECHNSR	1	1	1	AB57_0782	2	S4(Phospho)	S4		T(3): 6.9; S(4): 93.1; S(10): 0.0; S(16): 0.0	118	76	3.1e-08	2	2022.92	-5.04	1011.96	57.88	0
LQtSNIDIISLECHNSR	1	1	1	AB57_0782	2	T3(Phospho)	T3		T(3): 98.8; S(4): 1.2; S(10): 0.0; S(16): 0.0	281.126	98.34	2.05177e-10	2	2022.92	-4.79592	1011.96	76.0375	0
LAsQTLLAQTTSLNSSAPVCK	1	1	1	AB57_2003	1	S3(Phospho)	S3		S(3): 1.4; T(5): 98.6; T(10): 0.0; T(11): 0.0; S(12): 0.0; S(15): 0.0; S(16): 0.0	268	92	1.3e-09	3	2213.08	-5.02	738.364	81.28	0
ELIsNASDACDK	1	1	1	AB57_0378	1	S4(Phospho)	S4		S(4): 100.0; S(7): 0.0	172.505	48.17	1.52044e-05	2	1345.53	-4.33613	673.268	53.2767	0
LNIsTGCTVGGSQTEGNmNK	1	1	1	AB57_2570	1	S4(Phospho); M18(Oxidation)	S4		S(4): 99.0; T(5): 1.0; T(8): 0.0; S(12): 0.0; T(14): 0.0	225	107	2.2e-11	2	2106.87	-4.13	1053.94	60.49	0
FmGVCAmyAYNSAVAAVEHAGLK	1	1	1	AB57_0909	2	M2(Oxidation); M7(Oxidation); Y8(Phospho)	Y8		Y(8): 0.0; Y(10): 100.0; S(12): 0.0	286.07	79.13	2.81014e-08	3	2515.07	-4.90838	839.029	98.1562	0
VVItGmGINSCIGNSLEEVTHSLK	2	1	1	AB57_0909	2	T4(Phospho); M6(Oxidation)	T4		T(4): 100.0; S(10): 0.0; S(15): 0.0; T(20): 0.0; S(22): 0.0	290.481	114.95	9.75663e-12	3	2597.22	-4.88214	866.412	96.5314	0
AAQYVHsHPGEVCPAK	1	1	1	AB57_1341	2	S7(Phospho)	S7		Y(4): 93.1; S(7): 6.9	74	26	0.0025	2	1773.77	-4.14	887.389	31.54	0
VICsENAHFSVQK	1	1	1	AB57_2880	1	S4(Phospho)	S4		S(4): 100.0; S(10): 0.0	121.359	29.64	0.00114075	2	1541.67	-5.0221	771.341	54.6266	0
VLEsSHTLVFCTR	1	1	1	AB57_2444	1	S4(Phospho)	S4		S(4): 98.7; S(5): 1.2; T(7): 0.0; T(12): 0.0	182	39	0.00013	2	1571.72	-4.97	786.364	69.69	0
YIEsMVYQGVIENVACEQSAR	1	1	1	AB57_0192	1	S4(Phospho)	S4		Y(1): 1.1; S(4): 98.9; Y(7): 0.0; S(19): 0.0	189.293	71.17	2.13874e-07	2	2469.08	-3.01303	1235.04	93.3193	0
EAVGsIDNQLINIDCK	1	1	1	AB57_0867	1	S5(Phospho)	S5		S(5): 100.0	230.237	81.83	7.87374e-09	2	1811.82	-3.8855	906.412	83.9119	0
GGNDsLENGQVIACSLK	1	1	1	AB57_3557	1	S5(Phospho)	S5		S(5): 100.0; S(15): 0.0	117	60	1.4e-06	2	1784.78	-3.1	892.895	58.51	0
AAQyVHSHPGEVCPAK	1	1	1	AB57_1341	2	Y4(Phospho)	Y4		Y(4): 92.9; S(7): 7.1	96	20	0.0099	2	1773.77	-3.38	887.39	31.19	0
ILGNsQIVPIDGHCVR	1	1	1	AB57_0507	1	S5(Phospho)	S5		S(5): 100.0	127.705	46.5	3.69389e-05	2	1800.88	-2.62928	900.943	72.9037	0
LLEHsAQLIDVCR	1	1	1	AB57_2625	1	S5(Phospho)	S5		S(5): 100.0	62	32	0.00091	2	1576.75	-3.69	788.878	53.03	0
GHNVCAVFTANGNEPQPEsK	1	1	1	AB57_1441	2	S19(Phospho)	S19		T(9): 0.0; S(19): 100.0	217.316	58.56	1.74145e-06	2	2178.92	-4.24147	1089.96	62.4586	0
GCEQPsGYTEPLLHAAR	1	1	1	AB57_1825	1	S6(Phospho)	S6		S(6): 100.0; Y(8): 0.0; T(9): 0.0	222	39	0.00013	2	1908.82	-4.9	954.914	68.18	0
LAKLFsK	1	0	0	AB57_1430	1	S6(Phospho)	S6		S(6): 100.0	73.6946	16.17	0.0240974	2	886.482	2.15995	443.745	43.7298	1
LVPDAsDGHNIDCK	1	1	1	AB57_3321	1	S6(Phospho)	S6		S(6): 100.0	181	20	0.0093	2	1563.64	-3.85	782.326	48.32	0
VFFCNsGAEANEAALK	1	2	1	AB57_3587	1	S6(Phospho)	S6		S(6): 100.0	115.9	22.48	0.00649678	2	1750.75	-2.67487	875.877	80.5047	0
GHNVCAVFtANGNEPQPESK	1	1	1	AB57_1441	2	T9(Phospho)	T9		T(9): 100.0; S(19): 0.0	232	66	3.2e-07	3	2178.92	-5	726.977	62.53	0
RDGVIIsVHCHNDR	1	1	1	AB57_0576	1	S7(Phospho)	S7		S(7): 100.0	98.3974	17.85	0.0172262	3	1700.76	-4.642	567.592	41.0953	1
DVCEIAEIsYDNFHELSK	1	1	1	AB57_1318	1	S9(Phospho)	S9		S(9): 99.5; Y(10): 0.0; S(17): 0.4	128.954	37.46	0.000278184	2	2191.93	1.63344	1096.47	75.7496	0
GFHIHENPsCAPAVK	1	1	1	AB57_3598	1	S9(Phospho)	S9		S(9): 100.0	160.99	23.27	0.00730015	3	1686.74	-4.73348	562.917	50.2233	0
IGsPNPASQYCVEQGGK	1	1	1	AB57_1504	2	S3(Phospho)	S3		S(3): 100.0; S(8): 0.0; Y(10): 0.0	151	57	2.2e-06	2	1814.77	-4.01	907.889	61.56	0
tCLNSLELAQK	1	1	1	AB57_2896	1	T1(Phospho)	T1		T(1): 50.0; S(5): 50.0	140	68	1.9e-07	2	1299.6	-3.66	650.302	73.96	0
DNQANCVsEEAQK	1	1	1	AB57_1504	2	S8(Phospho)	S8		S(8): 100.0	76.7714	27.7	0.00178316	2	1515.57	-7.66471	758.287	31.1118	0
NtFTISPNNSTATCNR	1	1	1	AB57_1744	2	T2(Phospho)	T2		T(2): 100.0; T(4): 0.0; S(6): 0.0; S(10): 0.0; T(11): 0.0; T(13): 0.0	325.219	92.56	5.53312e-10	2	1820.76	-4.22872	910.881	64.3279	0
tPFQINLTNCASVGK	1	1	1	AB57_1747	1	T1(Phospho)	T1		T(1): 98.6; T(8): 1.4; S(12): 0.0	135.418	28.91	0.00218499	2	1672.77	-3.77404	836.889	85.4694	0
tSSFTHHHPNVTMCK	1	1	1	AB57_3409	1	T1(Phospho)	T1		T(1): 49.4; S(2): 1.1; S(3): 49.4; T(5): 0.0; T(12): 0.0	128.754	22.52	0.00587745	3	1806.74	-0.501151	602.92	37.5685	0
FCPTGGItAETAPDFLK	1	1	1	AB57_0588	3	T8(Phospho)	T8		T(4): 91.1; T(8): 8.8; T(11): 0.1	58	44	6.4e-05	2	1847.82	-2.82	924.415	70.21	0
NTFtISPNNSTATCNR	1	1	1	AB57_1744	2	T2(Phospho)	T4		T(2): 100.0; T(4): 0.0; S(6): 0.0; S(10): 0.0; T(11): 0.0; T(13): 0.0	325.219	92.56	5.53312e-10	2	1820.76	-4.22872	910.881	64.3279	0
IGEVHDGAAtMDWMEQEQER	3	1	1	AB57_0913	3	T10(Phospho)	T10		T(10): 100.0	185.313	44.04	4.73349e-05	3	2411.97	3.34845	804.662	51.1234	0
QFCQGVGDNtIDVANASR	1	1	1	AB57_2875	1	T10(Phospho)	T10		T(10): 100.0; S(17): 0.0	112.295	28.47	0.00141896	2	1974.83	-4.59963	987.918	74.4515	0
NSENVGtGmVGAPACGDVmR	1	1	1	AB57_1855	2	T7(Phospho); M9(Oxidation); M19(Oxidation)	T7		S(2): 0.0; T(7): 100.0	153	57	1.9e-06	2	2076.81	-5.02	1038.91	57.03	0
AGAVVCNIGHFDtEIDTAYLR	1	1	1	AB57_2767	1	T13(Phospho)	T13		T(13): 100.0; T(17): 0.0; Y(19): 0.0	124.609	22.65	0.0111366	3	2345.06	-1.19969	782.358	91.1974	0
LQIEWQEGDVVWMtGPTTHVYDGR	1	1	1	AB57_3043	1	T14(Phospho)	T14		T(14): 100.0; T(17): 0.0; T(18): 0.0; Y(21): 0.0	190	48	5.4e-05	3	2897.31	4.02	966.441	79.1	0
[TY]GCGSAIASSSLVTEWLK	1	1	1	AB57_1855	2	T1(Phospho)	T1/Y2	X	T(1): 8.1; Y(2): 83.8; S(6): 8.1; S(10): 0.0; S(11): 0.0; S(12): 0.0; T(15): 0.0	91.7258	47.22	5.78495e-05	2	2052.93	-4.28136	1026.97	84.1569	0
DKGAQNGCILAGENItEEEAIAK	1	1	1	AB57_3101	1	T16(Phospho)	T16		T(16): 100.0	199.231	44.46	7.52003e-05	3	2454.11	-3.58989	818.709	77.4376	1
NFCsQAMDIHYLEK	1	1	1	AB57_2360	2	S4(Phospho)	S4		S(4): 100.0; Y(11): 0.0	175.799	50.17	9.59334e-06	2	1778.72	-1.8538	889.866	79.3483	0
DtVYTCDLSYDYVK	1	1	1	AB57_0761	1	T2(Phospho)	T2		T(2): 100.0; Y(4): 0.0; T(5): 0.0; S(9): 0.0; Y(10): 0.0; Y(12): 0.0	117	15	0.033	2	1764.7	-3.8	882.854	85.75	0
FtFCALANTGR	1	1	1	AB57_3164	1	T2(Phospho)	T2		T(2): 100.0; T(9): 0.0	121.456	42.71	5.34527e-05	2	1280.55	-1.73798	640.777	90.5826	0
GtCVVIEDLADAIK	1	1	1	AB57_3607	1	T2(Phospho)	T2		T(2): 100.0	66.6966	46.13	2.43204e-05	2	1526.71	-4.99766	763.858	85.2607	0
LtHIPTGIVVACQNQR	1	1	1	AB57_3765	1	T2(Phospho)	T2		T(2): 100.0; T(6): 0.0	234	34	0.0005	2	1829.9	-4.95	915.454	68.03	0
KAGVPtVPGCDHAVTIHNALAEAK	1	1	1	AB57_2360	2	T6(Phospho)	T6		T(6): 100.0; T(15): 0.0	148.548	42.98	7.30076e-05	4	2479.21	-2.26127	620.558	60.5864	1
VtNLTDYGCFAEIAEGVEGLVHVSEMDHTNK	1	1	1	AB57_1817	1	T2(Phospho)	T2		T(2): 98.5; T(5): 1.3; Y(7): 0.2; S(24): 0.0; T(29): 0.0	101	57	5.2e-06	3	3458.53	-0.39	1153.51	89.53	0
AEtQKPTIIICK	1	1	1	AB57_1762	1	T3(Phospho)	T3		T(3): 92.3; T(7): 7.7	60	23	0.0076	2	1424.72	-3.06	712.862	43.02	0
DVtTGDTLCDEKNIITLER	2	1	1	AB57_0913	3	T3(Phospho)	T3		T(3): 100.0; T(4): 0.0; T(7): 0.0; T(16): 0.0	242.715	72.44	8.26738e-08	3	2216.01	-4.00696	739.34	82.9367	1
tCHAAIIAR	1	1	1	AB57_2501	2	T1(Phospho)	T1		T(1): 100.0	74	26	0.0027	2	1035.48	-4.65	518.242	32.88	0
ILtDGTENLGACPNR	1	1	1	AB57_0206	1	T3(Phospho)	T3		T(3): 100.0; T(6): 0.0	164	78	2.3e-08	2	1653.73	-2.52	827.367	67.36	0
yVGICGQGPSDHPDLAK	1	1	1	AB57_2501	2	Y1(Phospho)	Y1		Y(1): 100.0; S(10): 0.0	203	61	7.4e-07	2	1836.79	-4.62	918.899	62.8	0
HANPCGVAVsLDGIK	1	1	1	AB57_2525	2	S10(Phospho)	S10		S(10): 100.0	166	20	0.0097	2	1560.72	-3.07	780.863	69.87	0
ANFtAADCPSEIR	1	1	1	AB57_2980	1	T4(Phospho)	T4		T(4): 92.6; S(10): 7.4	55	40	0.00011	2	1474.6	-4.45	737.802	47.46	0
GITItSAATTCFWSGMGNQFPQHR	1	1	1	AB57_0913	3	T5(Phospho)	T5		T(3): 100.0; T(5): 0.0; S(6): 0.0; T(9): 0.0; T(10): 0.0; S(14): 0.0	271.874	70.62	2.42749e-07	3	2691.17	-4.26376	897.729	94.6567	0
ELsYNNIADTDAALECVK	1	1	1	AB57_2525	2	S3(Phospho)	S3		S(3): 99.1; Y(4): 0.9; T(10): 0.0	216.563	106.39	2.87019e-11	2	2048.88	-4.32928	1024.94	86.3123	0
NMItGAAQmDGAILVCAATDGPMPQTR	3	1	1	AB57_0362	5	T4(Phospho); M9(Oxidation)	T4		T(4): 100.0; T(19): 0.0; T(26): 0.0	205.645	56.84	5.38237e-06	3	2829.23	-5.00267	943.748	95.3153	0
QAItSAGSGCmAALDAEK	1	2	2	AB57_0250;AB57_0922	1	T4(Phospho); M11(Oxidation)	T4		T(4): 98.7; S(5): 1.3; S(8): 0.0	208.719	60.58	9.18733e-07	2	1819.76	-0.869736	910.383	61.3884	0
QALtIDLISDKEEVLCK	1	1	1	AB57_2985	1	T4(Phospho)	T4		T(4): 100.0; S(9): 0.0	276	69	1.9e-07	2	1997.98	-4.81	999.492	85.65	1
VDVtSCEETAVK	1	1	1	AB57_0709	1	T4(Phospho)	T4		T(4): 3.6; S(5): 48.2; T(9): 48.2	59	40	9.4e-05	2	1360.57	-2.97	680.787	40.76	0
DAsQSPHCTGKF	1	1	1	AB57_2780	2	S3(Phospho)	S3		S(3): 100.0; S(5): 0.0; T(9): 0.0	96	21	0.0079	2	1357.52	-3.56	679.263	45.23	1
GANCtVLTIGENFK	1	1	1	AB57_1419	1	T5(Phospho)	T5		T(5): 99.1; T(8): 0.9	58	30	0.0011	2	1546.69	-4.34	773.849	67.56	0
sLTLVDSGAASCFGPQLGSIAK	1	1	1	AB57_3077	3	S1(Phospho)	S1		S(1): 49.7; T(3): 49.7; S(7): 0.7; S(11): 0.0; S(19): 0.0	138	65	6.8e-07	2	2202.05	-2	1101.53	97.91	0
LTIVPNA[T]H[T]QAIVCQNANAVDFIQAK	2	1	1	AB57_2780	2	T8(Phospho)	T8/T10	X	T(2): 98.0; T(8): 1.0; T(10): 1.0	252.519	62.67	1.08151e-06	3	2960.46	-4.21475	987.491	86.9286	0
AKNPEtGEIETHYCDPIGHR	1	1	1	AB57_1706	1	T6(Phospho)	T6		T(6): 100.0; T(11): 0.0; Y(13): 0.0	244	44	7e-05	4	2347.01	-4.12	587.507	52.23	1
GQCVGtVHPVTQVQER	1	1	1	AB57_0704	1	T6(Phospho)	T6		T(6): 100.0; T(11): 0.0	169.208	30.94	0.0011678	2	1817.83	-4.16831	909.418	51.8155	0
IGSHPADSQLAAAIQtACFNNK	1	1	1	AB57_2881	2	T16(Phospho)	T16		S(3): 0.0; S(8): 0.0; T(16): 100.0	247	51	1.5e-05	3	2337.06	-4.41	779.691	75.56	0
EGLCQLtPAGSNIAILYGGSVK	1	1	1	AB57_0411	1	T7(Phospho)	T7		T(7): 99.2; S(11): 0.8; Y(17): 0.0; S(20): 0.0	103.854	28.27	0.00312766	2	2271.11	2.04958	1136.06	78.1395	0
LAtEFPCIGNVR	1	1	1	AB57_2881	2	T3(Phospho)	T3		T(3): 100.0	151.094	37.92	0.000161053	2	1399.64	-0.743308	700.325	86.4461	0
AAGNEQNtLVCQDVK	1	1	1	AB57_2862	1	T8(Phospho)	T8		T(8): 100.0	133	43	5.3e-05	2	1669.72	-3.69	835.363	58.16	0
tVLLTHLHPDHVCGIAQNGK	1	1	1	AB57_3077	3	T1(Phospho)	T1		T(1): 100.0; T(5): 0.0	292.777	66.18	4.21733e-07	3	2233.09	-2.90193	745.034	59.5495	0
IIGIDLGtTNSCVAVLEGDK	1	1	1	AB57_0048	1	T8(Phospho)	T8		T(8): 98.8; T(9): 1.2; S(11): 0.0	226.617	59.44	1.59268e-06	2	2098.01	-2.7493	1049.51	99.659	0
KDDICYAtQNR	1	1	1	AB57_3626	1	T8(Phospho)	T8		Y(6): 94.0; T(8): 6.0	56.3419	21.98	0.0063387	2	1406.57	-3.54281	703.79	37.0319	1
LGIEHGVDYsQTVSCYQADAQGR	1	1	1	AB57_2982	2	S10(Phospho)	S10		Y(9): 0.7; S(10): 49.6; T(12): 49.6; S(14): 0.0; Y(16): 0.0	313	78	3.2e-08	3	2577.09	-4.9	859.703	70.94	0
AVCEAAGGtLADIAK	1	0	0	AB57_3630	1	T9(Phospho)	T9		T(9): 100.0	92	17	0.022	2	1469.66	-4.96	735.335	79.06	0
EYCGHGIGtVFHDEPQVLHYGQAGTGmR	1	1	1	AB57_2757	1	T9(Phospho); M27(Oxidation)	T9		Y(2): 100.0; T(9): 0.0; Y(20): 0.0; T(25): 0.0	194	25	0.0041	4	3155.34	-2.57	789.591	70.17	0
LGIEHGVDYSQtVSCYQADAQGR	1	1	1	AB57_2982	2	T12(Phospho)	T12		Y(9): 0.7; S(10): 49.6; T(12): 49.6; S(14): 0.0; Y(16): 0.0	313	78	3.2e-08	3	2577.09	-4.9	859.703	70.94	0
HQQTVLEGtHLCLAWLQQQK	1	1	1	AB57_3006	1	T9(Phospho)	T9		T(4): 2.1; T(9): 97.9	118.677	25.56	0.00806117	3	2441.17	-2.68456	814.396	83.5911	0
LACQQAEQtDHVQQVQAYR	1	1	1	AB57_0527	1	T9(Phospho)	T9		T(9): 100.0; Y(18): 0.0	221	62	1.3e-06	3	2296.01	-4	766.008	55.46	0
NKPHVNVGtIGHVDHGK	1	1	1	AB57_0362	5	T9(Phospho)	T9		T(9): 100.0	157.013	26.12	0.0025656	4	1888.92	1.62889	472.986	32.1898	0
yAALCDVFVmDAFGTAHR	1	1	1	AB57_1787	1	Y1(Phospho); M10(Oxidation)	Y1		Y(1): 100.0; T(15): 0.0	194	78	1.4e-08	2	2082.87	-3.52	1041.94	99.98	0
yCYAGTVLHTKPQNFNATR	1	1	1	AB57_1314	1	Y1(Phospho)	Y1		Y(1): 49.6; Y(3): 49.6; T(6): 0.8; T(10): 0.0; T(18): 0.0	158.049	28.31	0.00317277	3	2264.03	-2.09297	755.347	63.062	0
yGNENCHTTKPK	1	1	1	AB57_1900	1	Y1(Phospho)	Y1		Y(1): 100.0; T(8): 0.0; T(9): 0.0	95	34	0.00042	2	1471.6	-4.17	736.302	19.27	0
tNPNCmATLHK	1	1	1	AB57_3085	2	T1(Phospho); M6(Oxidation)	T1		T(1): 100.0; T(8): 0.0	96.1972	39.98	0.000100224	2	1325.53	-3.64436	663.27	26.2725	0
AVyDVLGTDGEFVPCVHTVGAPLAEGQK	1	1	1	AB57_3085	2	Y3(Phospho)	Y3		Y(3): 1.4; T(8): 98.6; T(18): 0.0	64.994	20.1	0.030783	3	2952.39	0.0625675	984.8	70.7063	0
TMQSLQDQGIQyIVECGPGTVLSNLAK	1	1	1	AB57_0870	1	Y12(Phospho)	Y12		T(1): 0.0; S(4): 0.0; Y(12): 100.0; T(20): 0.0; S(23): 0.0	388.87	95.33	7.91341e-10	3	2973.41	-0.957059	991.807	100.034	0
HYAHVDCPGHADyVK	1	1	1	AB57_0362	5	Y13(Phospho)	Y13		Y(2): 0.0; Y(13): 100.0	163	21	0.0098	3	1791.72	-4.59	597.912	42.82	0
DyIHVVDLANAHLCALNNR	1	2	1	AB57_0114	1	Y2(Phospho)	Y2		Y(2): 100.0	186.021	40.79	0.000129221	3	2231.03	-4.7205	744.349	85.8479	0
GyRIVTISLKR	1	1	1	AB57_3350	1	Y2(Phospho)	Y2		Y(2): 100.0; T(6): 0.0; S(8): 0.0	51	23	0.0054	2	1385.77	1.42	693.388	61.81	2
HyAHVDCPGHADYVK	1	1	1	AB57_0362	5	Y2(Phospho)	Y2		Y(2): 0.0; Y(13): 100.0	130	30	0.0013	3	1791.72	-4.8	597.912	40.71	0
IyVKPVLELCK	1	1	1	AB57_3014	1	Y2(Phospho)	Y2		Y(2): 100.0	137.923	29.35	0.00139374	2	1384.72	-4.52311	692.866	73.7091	0
LyIGQHTEEVLQCDIR	1	1	1	AB57_3632	1	Y2(Phospho)	Y2		Y(2): 98.8; T(7): 1.2	183.68	62.74	6.3853e-07	2	1996.91	-3.37459	998.96	74.9678	0
CDmIAEAIIAAVQEVNVtVPVVVR	1	1	1	AB57_3123	2	M3(Oxidation); T18(Phospho)	T18		T(18): 100.0	177.339	34.34	0.000589006	3	2635.31	-3.88897	879.109	101.224	0
QIyAHQQTLAQCR	1	1	1	AB57_2631	1	Y3(Phospho)	Y3		Y(3): 100.0; T(8): 0.0	239.277	51.65	1.02587e-05	2	1639.74	-3.39754	820.371	46.237	0
VGIDsNALYR	1	1	1	AB57_3123	2	S5(Phospho)	S5		S(5): 100.0; Y(9): 0.0	197.315	74.48	3.55607e-08	2	1187.55	0.127714	594.277	70.2469	0
DETALIHGGASGIGtTALAICHALGIK	1	1	1	AB57_3266	2	T15(Phospho)	T15		T(3): 1.9; S(11): 1.9; T(15): 94.3; T(16): 1.9	221.506	47.61	3.03416e-05	3	2670.32	-4.62639	890.778	97.2941	0
SNVyFGGACISHTVQFEDGTKK	1	1	1	AB57_0404	1	Y4(Phospho)	Y4		S(1): 50.0; Y(4): 50.0; S(11): 0.0; T(13): 0.0; T(20): 0.0	136	17	0.036	3	2468.09	-2.47	823.368	71.97	1
EGVNyDKGCYLGQEIVAR	1	1	1	AB57_3324	1	Y5(Phospho)	Y5		Y(5): 98.3; Y(10): 1.7	141	49	2.1e-05	3	2093.94	3.32	698.653	73.43	1
MQIFyDKDCDLSIIQSK	1	1	1	AB57_0626	1	Y5(Phospho)	Y5		Y(5): 100.0; S(12): 0.0; S(16): 0.0	204	58	2.5e-06	2	2126.95	-4.01	1063.98	85.48	1
DNNLDyQPNQILVSCGGK	3	1	1	AB57_2951	1	Y6(Phospho)	Y6		Y(6): 100.0; S(14): 0.0	263.152	60.16	1.01202e-06	2	2057.89	-4.945	1029.45	83.5745	0
[TT]LTAAIATICAK	2	1	1	AB57_0362	5	T1(Phospho)	T1/T2	X	T(1): 50.0; T(2): 50.0; T(4): 0.0; T(9): 0.0	257.692	84.09	3.89018e-09	2	1357.67	-4.05131	679.341	85.9534	0
[TY]AFSDVQSAHACmEQGDHIGK	1	1	1	AB57_3266	2	T1(Phospho); M14(Oxidation)	T1/Y2	X	T(1): 49.4; Y(2): 49.4; S(5): 1.3; S(9): 0.0	179.849	31.02	0.00130462	3	2491	-4.00633	831.003	56.8907	0
sAEDCAYLMNVIAGHDAK	1	1	1	AB57_3285	2	S1(Phospho)	S1		S(1): 50.0; Y(7): 50.0	133	75	3.9e-08	2	1987.83	-1.23	994.417	88.04	0
[YT]QSLGCWHGFIAQQK	1	1	1	AB57_1087	1	T2(Phospho)	Y1/T2	X	Y(1): 50.0; T(2): 50.0; S(4): 0.0	237	57	3e-06	2	1946.85	-4.81	973.93	79.26	0
AIIQsNLVTTECNR	1	1	1	AB57_3011	1	S5(Phospho)	S5		S(5): 99.7; T(9): 0.2; T(10): 0.0	54.4065	38.77	0.000258842	2	1641.75	-7.66642	821.381	52.4276	0
ALHAHAGIVI[S]A[S]HNPYFDNGIK	5	1	1	AB57_3769	1	S13(Phospho)	S11/S13	X	S(11): 0.0; S(13): 100.0; Y(17): 0.0	385.419	54.95	5.43812e-06	4	2512.22	1.32282	628.81	64.7926	0
APHGC[SY]MWPVQHPQLK	1	1	1	AB57_2415	1	Y7(Phospho)	S6/Y7	X	S(6): 50.0; Y(7): 50.0	166	41	0.00015	3	2058.9	-4.83	686.971	61.91	0
QPAsFCGLTGLKPTYGR	1	1	1	AB57_3285	2	S4(Phospho)	S4		S(4): 100.0; T(9): 0.0; T(14): 0.0; Y(15): 0.0	212.881	42.1	9.24893e-05	2	1875.88	-3.18887	938.442	80.097	0
GLVEVNDHCA[TS]VEGVYAIGDLVR	1	1	1	AB57_3124	1	T11(Phospho)	T11/S12	X	T(11): 50.0; S(12): 50.0; Y(17): 0.0	98	50	2.2e-05	3	2596.21	-2.4	866.073	93.46	0
GNLtPELAQVIDTIAATCK	1	1	1	AB57_3005	1	T4(Phospho)	T4		T(4): 100.0; T(13): 0.0; T(17): 0.0	65.4637	51.45	2.11262e-05	2	2037.99	-3.35864	1019.5	87.4076	0
GVG[ST]QGDQ[T]FDMNILcNGGINPTGYEEK	1	1	1	AB57_2004	1	S4(Phospho); C17(Carbamidomethyl)	S4/T5/T10	X	S(4): 97.5; T(5): 1.3; T(10): 1.3; T(24): 0.0; Y(26): 0.0	138.98	41.16	0.000191399	3	3182.34	-0.780632	1061.45	78.4801	0
HHN[TY]VVNLNNLIK	5	1	1	AB57_2777	1	Y5(Phospho)	T4/Y5	X	T(4): 0.0; Y(5): 100.0	171.114	31.8	0.000693728	3	1758.87	-0.0607431	586.961	65.6088	0
IVPVtAFAQNCSLVWDSETK	1	1	1	AB57_0462	1	T5(Phospho)	T5		T(5): 97.8; S(12): 2.1; S(17): 0.1; T(19): 0.1	63.2559	32.46	0.00207154	2	2288.06	-3.85009	1144.53	75.4722	0
TGAQVCGPIPmPtR	1	1	1	AB57_3531	2	M11(Oxidation); T13(Phospho)	T13		T(1): 99.0; T(13): 1.0	53	32	0.00058	2	1523.67	-3.74	762.338	46.24	0
KQQGEWV[SY]NHNGVTFNGTCQPNENGK	1	1	1	AB57_2521	1	S8(Phospho)	S8/Y9	X	S(8): 0.0; Y(9): 0.0; T(15): 99.9; T(19): 0.0	149	43	0.00011	3	3116.32	-4.85	1039.44	61.26	1
tGAQVCGPIPMPTR	1	1	1	AB57_3531	2	T1(Phospho)	T1		T(1): 100.0; T(13): 0.0	101	31	0.0008	2	1507.67	-4.57	754.34	77.47	0
IANLHNILFCEsNPIPVK	1	1	1	AB57_3876	2	S12(Phospho)	S12		S(12): 100.0	174.826	35.79	0.000289996	2	2102.05	-1.127	1051.53	90.4324	0
QDVtNVVCQLK	1	1	1	AB57_1319	1	T4(Phospho)	T4		T(4): 100.0	76	39.49	0.000236167	2	1326.6	-8.21217	663.804	57.7415	0
SLTLVDSGAASCFGPQLGsIAK	1	1	1	AB57_3077	3	S1(Phospho)	S19		S(1): 91.6; T(3): 7.6; S(7): 0.1; S(11): 0.7; S(19): 0.0	87.3447	41.9	0.000135587	2	2202.04	-4.21541	1101.52	71.9416	0
tLDGTAVATLTCAVLNQSTQK	2	1	1	AB57_2689	1	T1(Phospho)	T1		T(1): 46.3; T(5): 46.3; T(9): 6.4; T(11): 1.0; S(18): 0.0; T(19): 0.0	63.3704	62.67	1.29781e-06	2	2215.06	-4.30202	1108.03	79.8724	0
tPFQINLANCSQGK	2	1	1	AB57_2007	1	T1(Phospho)	T1		T(1): 100.0; S(11): 0.0	85	51.32	1.29133e-05	2	1600.71	-5.60611	800.859	60.0346	0
AMsEVCAVAIAK	1	1	1	AB57_3876	2	S3(Phospho)	S3		S(3): 100.0	81	26	0.0025	2	1272.57	-3.3	636.788	69.7	0
V[SS]IQQCTAIFNYNSIK	2	1	1	AB57_1295	1	S2(Phospho)	S2/S3	X	S(2): 50.0; S(3): 50.0; T(8): 0.0; Y(13): 0.0; S(15): 0.0	178.173	80.29	1.7305e-08	2	1995.92	-3.97748	998.462	88.1325	0

## Sheet: Table_S5_ATCC17978_PLK
Table S5: Phosphorylated peptides identified in the extracellular medium of A. baumannii ATCC17978 in planktonic mode of growth
Legends:
The brackets ([ ]) indicate the possible phosphorylated residues
Proteins in bold character show several phosphorylated sites
Proteins in bold green character correspond to protein encoded on the plasmid
Sequence	# PSMs	# Proteins	# Protein Groups	Protein Group Accessions	Number of phosphosites per protein	Modifications	Modifications manually validated	Phosphosite ambiguities	phosphoRS Site Probabilities	phosphoRS Binomial Peptide Score	IonScore	Exp Value	Charge	MH+	ΔM [ppm]	m/z	RT [min]	# Missed Cleavages
[TT]LTAAIATICAK	2	2	1	ABYAL0303	3	T1(Phospho)	T1/T2	X	T(1): 48.5; T(2): 48.5; T(4): 3.0; T(9): 0.0	98.3535	94.89	5.18943e-10	2	1357.67	-8.00745	679.338	65.2603	0
HyAHVDCPGHADYVK	1	2	1	ABYAL1009/ABYAL0303	3	Y2(Phospho)	Y2		Y(2): 99.9; Y(13): 0.1	72.4417	22.59	0.00771131	3	1791.72	-5.00319	597.912	33.429	0
HYAHVDCPGHADyVK	1	2	1	ABYAL1009/ABYAL0303	3	Y2(Phospho)	Y13		Y(2): 99.9; Y(13): 0.1	72.4417	22.59	0.00771131	3	1791.72	-5.00319	597.912	33.429	0
KtLsLPK	2	0	0	ABYAL0350	1	T2(Phospho)	T2/S4	X	T(2): 50.0; S(4): 50.0	54.0935	17.83	0.0164426	2	866.473	-2.2706	433.74	9.1916	1
ILGNsQIVPIDGHCVR	1	1	1	ABYAL0457	1	S5(Phospho)	S5		S(5): 100.0	58.9295	27.73	0.00219252	2	1800.88	-1.88366	900.943	54.7597	0
KTLEsMGR	1	1	1	ABYAL0488	1	S5(Phospho)	S5		T(2): 4.8; S(5): 95.2	13.0152	27.61	0.0017297	2	1001.45	-3.18656	501.226	44.4942	1
AsQLADDIVVGVGTITKPEHCAQAK	1	1	1	ABYAL0519	1	S2(Phospho)	S2		S(2): 99.4; T(14): 0.3; T(16): 0.3	58.3599	36.84	0.000507185	3	2631.27	-4.25897	877.763	65.0192	0
EIAyFFADNEICPR	1	1	1	ABYAL0533	1	Y4(Phospho)	Y4		Y(4): 100.0	79.4219	20.35	0.00920386	2	1767.75	0.165457	884.376	72.8501	0
ANEtTSTTTYDCYK	1	1	1	ABYAL0561	1	T4(Phospho)	T4		T(4): 99.1; T(5): 0.9; S(6): 0.0; T(7): 0.0; T(8): 0.0; T(9): 0.0; Y(10): 0.0; Y(13): 0.0	233.1	75.58	2.76039e-08	2	1677.63	-3.45983	839.318	52.2189	0
RKtILDtALsLFK	1	1	1	ABYAL0670	1	T3(Phospho); T7(Phospho); S10(Phospho)	T3/T7/S10		T(3): 100.0; T(7): 100.0; S(10): 100.0	56	27	0.0022	2	1745.8	-1.22	873.405	53.87	2
DItVECEHYSNSK	1	1	1	ABYAL1360	1	T3(Phospho)	T3		T(3): 100.0; Y(9): 0.0; S(10): 0.0; S(12): 0.0	101.281	37.24	0.000188352	2	1604.62	-4.60431	802.815	38.4761	0
AAQyVHSHPGEVCPAK	1	1	1	ABYAL1416	2	Y4(Phospho)	Y4		Y(4): 92.7; S(7): 7.3	88.7692	39.95	0.000106216	2	1773.77	-4.27396	887.389	30.525	0
AAQYVHsHPGEVCPAK	2	1	1	ABYAL1416	2	S7(Phospho)	S7		Y(4): 92.9; S(7): 7.1	66	23	0.005	2	1773.77	-2.62	887.39	31.83	0
IGsPNPASQYCVEQGGK	1	1	1	ABYAL1562	2	S3(Phospho)	S3		S(3): 100.0; S(8): 0.0; Y(10): 0.0	212.463	61.05	7.83376e-07	2	1814.78	-1.59264	907.891	61.4809	0
DNQANCVsEEAQK	1	1	1	ABYAL1562	2	S8(Phospho)	S8		S(8): 100.0	69.3044	22.88	0.00566752	2	1515.57	-4.44292	758.289	32.8618	0
LNVsCIGITSNAEAAmVR	1	1	1	ABYAL1604	1	S4(Phospho); M16(Oxidation)	S4		S(4): 98.8; T(9): 1.1; S(10): 0.1	66.95	46.58	3.1869e-05	2	1944.89	-2.55378	972.947	61.357	0
IPELLAGNIDMEcGtTTNSK	1	1	1	ABYAL1756	1	C13(Carbamidomethyl); T15(Phospho)	T15		T(15): 98.4; T(16): 1.5; T(17): 0.0; S(19): 0.0	185.313	37.39	0.000319182	3	2244	4.80512	748.673	71.2686	0
VsKmIPK	1	0	0	ABYAL1886	1	S2(Phospho); M4(Oxidation)	S2		S(2): 100.0	60.8837	19.05	0.0124157	2	898.445	-1.62191	449.726	41.7266	1
yGNENCHTTKPK	1	1	1	ABYAL2001	1	Y1(Phospho)	Y1		Y(1): 100.0; T(8): 0.0; T(9): 0.0	147.946	45.63	2.72879e-05	2	1471.6	-4.74796	736.302	18.4405	0
LsHYTGCISPANNR	1	1	1	ABYAL2243	1	S2(Phospho)	S2		S(2): 87.7; Y(4): 6.1; T(5): 6.1; S(9): 0.0	86.8578	26.13	0.0025597	2	1612.69	-4.64157	806.847	37.9741	0
NDHtINFCSTAK	1	1	1	ABYAL2389	1	T4(Phospho)	T4		T(4): 88.8; S(9): 1.3; T(10): 9.9	39.8422	27.81	0.00173856	2	1430.57	-3.82469	715.789	40.5379	0
APHGC[SY]MWPVQHPQLK	2	1	1	ABYAL2518	1	Y7(Phospho)	S6/Y7	X	S(6): 50.0; Y(7): 50.0	158	40	0.00015	3	2058.9	-5.01	686.971	61.23	0
GGRtCHAAIIAR	1	1	1	ABYAL2609	1	T4(Phospho)	T4		T(4): 100.0	217.623	28.26	0.00186599	3	1305.63	2.94903	435.881	43.6348	1
KQQGEWVSYNHNGVtFNGTCQPNENGK	1	1	1	ABYAL2629	2	T15(Phospho)	T15		S(8): 0.0; Y(9): 0.0; T(15): 100.0; T(19): 0.0	205.165	37.97	0.000295238	4	3116.32	-2.60345	779.836	61.7605	1
QQGEWV[SY]NHNGVTFNGTCQPNENGK	1	1	1	ABYAL2629	2	S7(Phospho)	S7/Y8	X	S(7): 98.7; Y(8): 1.3; T(14): 0.0; T(18): 0.0	167.109	42.22	8.69697e-05	3	2988.22	-4.79417	996.746	69.0835	0
LNIsTGCTVGGSQTEGNMNK	1	1	1	ABYAL2670	4	S4(Phospho)	S4		S(4): 100.0; T(5): 0.0; T(8): 0.0; S(12): 0.0; T(14): 0.0	362	122	6.6e-13	2	2090.88	-3.56	1045.94	64.47	0
LNIStGCTVGGSQTEGNmNK	2	1	1	ABYAL2670	4	T5(Phospho); M18(Oxidation)	T5		S(4): 1.3; T(5): 98.7; T(8): 0.0; S(12): 0.0; T(14): 0.0	252	81	9.1e-09	2	2106.87	-4.82	1053.94	61.13	0
LNISTGCtVGGSQTEGNmNK	1	1	1	ABYAL2670	4	T8(Phospho); M18(Oxidation)	T8		S(4): 0.2; T(5): 3.2; T(8): 46.7; S(12): 3.2; T(14): 46.7	131.42	46.21	2.39332e-05	3	2106.88	-2.8601	702.964	43.9526	0
LNISTGCTVGGsQTEGNmNK	2	1	1	ABYAL2670	4	S12(Phospho); M18(Oxidation)	S12		S(4): 0.7; T(5): 0.7; T(8): 5.6; S(12): 46.5; T(14): 46.5	84	28	0.0016	3	2106.88	-2.86	702.964	43.81	0
DDDYQtTLTFYCK	2	1	1	ABYAL2714	2	T6(Phospho)	T6		Y(4): 33.2; T(6): 33.2; T(7): 33.2; T(9): 0.1; Y(11): 0.1	83.8442	33.41	0.000454957	2	1692.64	-4.53302	846.825	60.7394	0
DDDyQTTLTFYCK	2	1	1	ABYAL2714	2	T6(Phospho)	Y4		Y(4): 33.3; T(6): 33.3; T(7): 33.3; T(9): 0.0; Y(11): 0.0		30	0.00094	2	1692.64	-3.52	846.826	60.82	0
DNNLDyQPNQILVSCGGK	1	1	1	ABYAL2991	2	Y6(Phospho)	Y6		Y(6): 100.0; S(14): 0.0	185.999	46.67	2.79862e-05	2	2057.89	-2.80954	1029.45	83.64	0
DNNLDYQPNQILVsCGGK	1	1	1	ABYAL2991	2	S14(Phospho)	S14		Y(6): 90.0; S(14): 10.0	42.1999	26.07	0.00321324	2	2057.89	-2.6909	1029.45	58.2134	0
ANFtAADCPSEIR	1	0	0	ABYAL3027	1	T4(Phospho)	T4		T(4): 50.0; S(10): 50.0	35.0571	15.78	0.0263615	2	1474.6	-4.86599	737.802	47.1155	0
DGyHGCGNKDSSSNIILQR	1	1	1	ABYAL3106	4	Y3(Phospho)	Y3		Y(3): 100.0; S(11): 0.0; S(12): 0.0; S(13): 0.0	159.929	50.93	1.04941e-05	3	2143.92	-2.97462	715.31	55.8149	1
GHLYsDASSVGLAGCEK	1	1	1	ABYAL3106	4	S5(Phospho)	S5		Y(4): 98.8; S(5): 1.2; S(8): 0.0; S(9): 0.0	220.831	70.06	1.47942e-07	2	1773.74	-3.7975	887.376	59.7435	0
GHLYSDA[SS]VGLAGCEK	1	1	1	ABYAL3106	4	S9(Phospho)	S8/S9	X	Y(4): 25.0; S(5): 25.0; S(8): 25.0; S(9): 25.0	90.7448	35.81	0.000341148	2	1773.74	-4.48571	887.375	45.3049	0
GHLySDASSVGLAGCEK	1	1	1	ABYAL3106	4	Y4(Phospho)	Y4		Y(4): 25.0; S(5): 25.0; S(8): 25.0; S(9): 25.0	77.024	50.42	1.22556e-05	2	1773.75	-1.66406	887.378	44.8326	0
tVLLTHLHPDHVCGIAQNGK	6	1	1	ABYAL3177	2	T1(Phospho)	T1		T(1): 100.0; T(5): 0.0	292.777	61.63	1.13366e-06	3	2233.08	-4.78786	745.033	61.1266	0
sLTLVDSGAASCFGPQLGSIAK	1	1	1	ABYAL3177	2	S1(Phospho)	S1		S(1): 92.9; T(3): 7.1; S(7): 0.0; S(11): 0.0; S(19): 0.0	105.081	58.1	2.47811e-06	2	2202.05	-2.66323	1101.53	72.0959	0
CSDKVIDDFsESNLVATDSDEK	2	1	1	ABYAL3225	3	S10(Phospho)	S2/S10		S(2): 0.0; S(10): 1.3; S(12): 98.7; T(17): 0.0; S(19): 0.0	288.849	64.91	5.00417e-07	3	2497.02	-4.7654	833.012	78.3445	1
SPIV[SS]MNCASPEFK	2	1	1	ABYAL3225	3	S6(Phospho)	S5/S6	X	S(1): 0.0; S(5): 50.0; S(6): 50.0; S(11): 0.0	103	38	0.00017	2	1676.7	-4.92	838.853	66.63	0
sPIVSSmNCASPEFK	1	1	1	ABYAL3225	3	S1(Phospho); M7(Oxidation)	S1		S(1): 99.0; S(5): 0.5; S(6): 0.5; S(11): 0.0	95.0925	30.35	0.00115321	2	1692.7	-2.66354	846.852	47.8784	0
VFATITGsR	1	1	1	ABYAL3363	1	S8(Phospho)	S8		T(4): 11.1; T(6): 11.1; S(8): 77.8	24.3433	43.27	4.69862e-05	2	1031.49	-1.72397	516.249	45.4038	0
[TS]SFTHHHPNVTmCK	2	0	0	ABYAL3432	1	S2(Phospho); M13(Oxidation)	T1/S2	X	T(1): 31.1; S(2): 31.1; S(3): 31.1; T(5): 3.3; T(12): 3.3	63.1771	19.62	0.0108885	3	1822.73	-3.96878	608.249	26.0196	0
TDCStQSSATLSPLQAK	1	1	1	ABYAL3588	1	T5(Phospho)	T5		T(1): 0.0; S(4): 1.1; T(5): 98.9; S(7): 0.0; S(8): 0.0; T(10): 0.0; S(12): 0.0	220.466	65.49	4.09608e-07	2	1817.79	-2.41676	909.401	67.5757	0
GFHIHENPsCAPAVK	1	1	1	ABYAL3715	1	S9(Phospho)	S9		S(9): 100.0	116	26	0.0033	3	1686.74	-4.95	562.917	50.48	0
CLsELQSDLKK	1	1	1	ABYAL3975	1	S3(Phospho)	S3		S(3): 50.0; S(7): 50.0	46.4758	22.86	0.00516381	2	1343.62	-3.70196	672.315	48.7805	1
CLsELQSDLK	1	2	2	ABYAL3975;p2ABYAL0007	1	S3(Phospho)	S3		S(3): 91.7; S(7): 8.3	50.4066	31.96	0.00101887	2	1215.53	-6.30204	608.266	56.8552	0
G[ST]PHFDFVAGECAK	1	1	1	ABYAL3988	1	T3(Phospho)	S2/T3	X	S(2): 50.0; T(3): 50.0	85.381	36.09	0.000245454	2	1645.66	-4.24865	823.336	53.7924	0
NWyVmGHSQGGAASLK	1	1	1	p2ABYAL0007	2	Y3(Phospho); M5(Oxidation)	Y3		Y(3): 99.9; S(8): 0.1; S(14): 0.0	87.3227	27.79	0.00165947	3	1801.78	2.73442	601.264	58.3908	0
GtYAYYQQVCK	1	1	1	p2ABYAL0007	2	T2(Phospho)	T2		T(2): 99.1; Y(3): 0.3; Y(5): 0.3; Y(6): 0.3	90.8208	44.11	3.87231e-05	2	1403.57	-2.45397	702.287	45.2321	0

## Sheet: Table_S6_ATCC17978_BF
Table S6: Phosphorylated peptides identified in the extracellular medium of A. baumannii ATCC17978 in biofilm mode of growth
Legends:
The brackets ([ ]) indicate the possible phosphorylated residues
Proteins in bold character show several phosphorylated sites
Sequence	# PSMs	# Proteins	# Protein Groups	Protein Group Accessions	Number of phosphosites per protein	Modifications	Modifications manually validated	Phosphosite ambiguities	phosphoRS Site Probabilities	phosphoRS Binomial Peptide Score	IonScore	Exp Value	Charge	MH+	ΔM [ppm]	m/z	RT [min]	# Missed Cleavages
[ST]CLAAHALPPEYK	2	1	1	ABYAL4005	1	T2(Phospho)	S1/T2	X	S(1): 49.6; T(2): 49.6; Y(13): 0.8	114.213	34.1	0.000739186	2	1580.71	-2.91505	790.86	63.9419	0
[TS]GLEYTGKPAGESSGE	2	1	1	ABYAL1358	1	S2(Phospho)	T1/S2	X	T(1): 50.0; S(2): 50.0; Y(6): 0.0; T(7): 0.0; S(14): 0.0; S(15): 0.0	335.73	81.13	7.69077e-09	2	1749.72	1.42555	875.366	54.7147	0
[TT]LTAAIATICAK	2	2	1	ABYAL0303	2	T1(Phospho)	T1/T2	X	T(1): 50.0; T(2): 50.0; T(4): 0.0; T(9): 0.0	106.972	69.42	1.48574e-07	2	1357.67	-5.04034	679.34	63.758	0
[TY]CPITSEDTSATLHDK	2	1	1	ABYAL4065	1	Y2(Phospho)	T1/Y2	X	T(1): 49.7; Y(2): 49.7; T(6): 0.6; S(7): 0.0; T(10): 0.0; S(11): 0.0; T(13): 0.0	199.612	65.5	3.10022e-07	2	1961.82	1.30644	981.415	61.1552	0
[Y]IE[S]mV[Y]QGVIENVACEQSAR	1	1	1	ABYAL0177	2	S4(Phospho); M5(Oxidation)	Y1/S4/Y7	X	Y(1): 1.3; S(4): 49.3; Y(7): 49.3; S(19): 0.0	76.8701	24.91	0.00564986	3	2485.07	-2.74576	829.028	86.1272	0
AAGNEQNtLVCQDVK	1	1	1	ABYAL2912	1	T8(Phospho)	T8		T(8): 100.0	82	28	0.0018	2	1669.72	-1.86	835.365	58.47	0
AAQyVHSHPGEVCPAK	2	1	1	ABYAL1416	2	Y4(Phospho)	Y4		Y(4): 100.0; S(7): 0.0	277.466	52.91	5.37266e-06	2	1773.77	-4.68688	887.388	38.6257	0
AAQYVHsHPGEVCPAK	1	1	1	ABYAL1416	2	S7(Phospho)	S7		Y(4): 50.0; S(7): 50.0	69.2712	27.86	0.00163294	2	1773.77	-4.96216	887.388	30.6651	0
AEtQKPTIIICK	1	1	1	ABYAL1796	1	T3(Phospho)	T3		T(3): 50.0; T(7): 50.0	61.2654	27.93	0.00177171	2	1424.72	-3.74949	712.862	42.6125	0
AGVPtVPGCDHAVTIHNALAEAK	1	1	1	ABYAL2388	3	T5(Phospho)	T5		T(5): 100.0; T(14): 0.0	255	54	1.2e-05	3	2351.12	-2.59	784.377	68.07	0
AKNPEtGEIETHYCDPIGHR	1	1	1	ABYAL1738	2	T6(Phospho)	T6		T(6): 100.0; T(11): 0.0; Y(13): 0.0	198.114	30.64	0.00142391	4	2347.01	-4.94856	587.507	51.5568	1
ALFEsIER	1	1	1	ABYAL4020	2	S5(Phospho)	S5		S(5): 100.0	168.845	53.94	6.05468e-06	2	1044.48	-0.193928	522.742	75.9737	0
ALFEsIERDQIR	1	1	1	ABYAL4020	2	S5(Phospho)	S5		S(5): 100.0	15.3577	15.92	0.0319823	2	1556.75	0.517722	778.878	57.8567	1
ALHAHAGIVI[S]A[S]HNPYFDNGIK	2	1	1	ABYAL3904	1	S13(Phospho)	S11/S13	X	S(11): 50.0; S(13): 50.0; Y(17): 0.0	218.919	39.79	0.000157431	4	2512.21	-1.78699	628.808	65.2449	0
ALTEsGIAASDVQGTGR	3	1	1	ABYAL3235	3	S5(Phospho)	S5		T(3): 0.0; S(5): 100.0; S(10): 0.0; T(15): 0.0	335.17	113.07	7.39761e-12	2	1712.78	-0.124121	856.896	64.9394	0
ALTESGIAAsDVQGTGR	1	1	1	ABYAL3235	3	S10(Phospho)	S10		T(3): 0.0; S(5): 0.0; S(10): 100.0; T(15): 0.0	272	85	4.8e-09	2	1712.78	-1.41	856.895	62.5	0
AMsEVCAVAIAK	1	1	1	ABYAL4025	1	S3(Phospho)	S3		S(3): 100.0	87	23	0.0049	2	1272.57	-4.55	636.787	69.34	0
ANFtAADCPSEIR	1	1	1	ABYAL3027	1	T4(Phospho)	T4		T(4): 1.1; S(10): 98.9	46.845	31.73	0.000872858	2	1474.6	-5.36268	737.801	47.5178	0
APHGC[SY]MWPVQHPQLK	1	1	1	ABYAL2518	1	S6(Phospho)	S6/Y7	X	S(6): 50.0; Y(7): 50.0	179	46	4.2e-05	3	2058.9	-5.01	686.971	61.62	0
AsQLADDIVVGVGTITKPEHCAQAK	1	1	1	ABYAL0519	2	S2(Phospho)	S2		S(2): 100.0; T(14): 0.0; T(16): 0.0	76.7637	68.94	3.06345e-07	3	2631.28	-3.56308	877.763	64.1908	0
CGLtPQYEGLEK	1	1	1	ABYAL0182	1	T4(Phospho)	T4		T(4): 100.0; Y(7): 0.0	71.8925	25.63	0.00588083	2	1417.6	-5.66997	709.303	53.3315	0
CLsELQSDLKK	1	1	1	ABYAL3975	1	S3(Phospho)	S3		S(3): 98.8; S(7): 1.2	140	39	0.00014	2	1343.62	-4.97	672.314	63.46	1
CSDKVIDDF[S]E[S]NLVATDSDEK	3	1	1	ABYAL3225	5	S12(Phospho)	S10/S12	X	S(2): 0.0; S(10): 0.7; S(12): 99.3; T(17): 0.0; S(19): 0.0	245	61	1.3e-06	3	2497.03	-2.2	833.014	78.38	1
DENDQHHLIPtSWIGEVK	1	1	1	ABYAL2687	2	T11(Phospho)	T11		T(11): 98.4; S(12): 1.6	158	37	0.0005	3	2197.99	-0.27	733.335	77.4	0
DF[SS]AHSLPQLK	3	1	1	ABYAL1366	2	S4(Phospho)	S3/S4	X	S(3): 1.1; S(4): 98.9; S(7): 0.0	228.622	38.8	0.000197739	2	1409.64	-1.7011	705.326	66.947	0
DFSSAHsLPQLK	3	0	0	ABYAL1366	2	S7(Phospho)	S7		S(3): 0.0; S(4): 0.0; S(7): 100.0	174	19	0.024	3	1409.65	0.97	470.554	67.83	0
DIPAPDVGtNANIMGWMMDTYSTSQGHTVTGVVTGKPVHLGGSLGR	1	1	1	ABYAL3705	1	T9(Phospho)	T9		T(9): 0.0; T(20): 48.0; Y(21): 48.0; S(22): 1.3; T(23): 1.3; S(24): 1.3; T(28): 0.0; T(30): 0.0; T(34): 0.0; S(43): 0.0	228.58	20.69	0.0179151	5	4805.26	1.29877	961.858	73.1561	0
DNNLDyQPNQILVSCGGK	1	1	1	ABYAL2991	2	Y6(Phospho)	Y6		Y(6): 100.0; S(14): 0.0	196	51	1.2e-05	2	2057.89	-4.23	1029.45	83.66	0
DNQANCVsEEAQK	1	1	1	ABYAL1562	1	S8(Phospho)	S8		S(8): 100.0	84.1311	23.88	0.00450187	2	1515.57	-5.00674	758.289	32.0722	0
DSEHKGWLEVNsWSHNIR	6	1	1	ABYAL1534	5	S12(Phospho)	S12		S(2): 0.1; S(12): 97.6; S(14): 2.3	115	20	0.022	4	2274.01	1.86	569.259	57.14	1
DtVYTCDLSYDYVK	1	1	1	ABYAL0845	1	T2(Phospho)	T2		T(2): 99.7; Y(4): 0.1; T(5): 0.1; S(9): 0.0; Y(10): 0.0; Y(12): 0.1	77.854	32.62	0.000984629	2	1764.7	-4.84058	882.853	61.4255	0
DVDGVtCLGFGR	1	1	1	ABYAL3189	1	T6(Phospho)	T6		T(6): 100.0	66.1794	21.53	0.00701407	2	1318.55	-3.01721	659.777	62.7982	0
DVTtGDTLCDEK	1	1	1	ABYAL1008	3	T4(Phospho)	T4		T(3): 47.5; T(4): 47.5; T(7): 5.0	53	32	0.00058	2	1376.52	-4.82	688.765	40.54	0
DVtTGDTLCDEKNIITLER	1	1	1	ABYAL1008	3	T3(Phospho)	T3		T(3): 100.0; T(4): 0.0; T(7): 0.0; T(16): 0.0	226.18	69.68	2.20675e-07	3	2216.01	-2.51964	739.341	82.8918	1
DyIHVVDLANAHLCALNNR	1	1	1	ABYAL0083	1	Y2(Phospho)	Y2		Y(2): 100.0	121.434	27.1	0.00194984	3	2231.04	-3.2432	744.35	66.6934	0
EAVGsIDNQLINIDCK	1	1	1	ABYAL0958	1	S5(Phospho)	S5		S(5): 100.0	210.881	63.7	6.1854e-07	2	1811.82	-3.14438	906.413	84.1205	0
EFGGNGImVTAsHNPK	1	1	1	ABYAL1027	1	M8(Oxidation); S12(Phospho)	S12		T(10): 0.0; S(12): 100.0	141	50	1.6e-05	2	1754.75	-3.94	877.879	53.23	0
EIAyFFADNEICPR	1	1	1	ABYAL0533	3	Y4(Phospho)	Y4		Y(4): 100.0	111.409	33.07	0.000492006	2	1767.74	-3.63254	884.373	98.9405	0
EILGAtNPK	1	1	1	ABYAL0533	3	T6(Phospho)	T6		T(6): 100.0	188	30	0.00095	2	1022.49	0.2	511.75	54.36	0
ELIsNASDACDKLR	1	1	1	ABYAL0319	1	S4(Phospho)	S4		S(4): 99.9; S(7): 0.1	72.4949	24.6	0.00364074	2	1614.72	-0.443899	807.863	44.1452	1
EYYSHII[ST]R	1	1	1	ABYAL1782	2	S8(Phospho)	S8/T9	X	Y(2): 0.0; Y(3): 0.0; S(4): 0.0; S(8): 99.3; T(9): 0.7	228	64	5.7e-07	2	1348.59	-2.09	674.799	60.43	0
FCPtGGITAETAPDFLK	1	1	1	ABYAL0519	2	T4(Phospho)	T4		T(4): 100.0; T(8): 0.0; T(11): 0.0	180.713	68.72	1.94701e-07	2	1847.82	-4.47132	924.414	95.5668	0
FSSTIDAGVLNSHsPK	2	1	1	ABYAL3497	1	S14(Phospho)	S14		S(2): 0.0; S(3): 0.0; T(4): 0.0; S(12): 50.0; S(14): 50.0	286	70	1.3e-07	2	1739.8	-0.76	870.403	63.4	0
GALAGILGsAGNENVQGETQK	1	1	1	ABYAL3100	1	S9(Phospho)	S9		S(9): 100.0; T(19): 0.0	151.192	32.23	0.000718094	3	2093.98	-0.95662	698.666	79.7965	0
GANCtVLTIGENFK	1	1	1	ABYAL1470	1	T5(Phospho)	T5		T(5): 6.8; T(8): 93.2	53.1536	27.47	0.00178636	2	1546.69	-4.18369	773.849	67.0562	0
GCEQPsGYTEPLLHAAR	1	1	1	ABYAL1916	1	S6(Phospho)	S6		S(6): 4.2; Y(8): 47.9; T(9): 47.9	91.1392	40.71	8.47169e-05	2	1908.82	-3.75213	954.916	51.9116	0
GFHIHENPsCAPAVK	1	1	1	ABYAL3715	1	S9(Phospho)	S9		S(9): 100.0	222	35	0.00037	3	1686.74	-4.84	562.917	50.28	0
GGNDsLENGQVIACSLK	1	1	1	ABYAL3673	1	S5(Phospho)	S5		S(5): 100.0; S(15): 0.0	100.841	55.87	2.84703e-06	2	1784.78	-4.05915	892.894	57.9977	0
GHL[YS]DASSVGLAGCEK	1	1	1	ABYAL3106	2	Y4(Phospho)	Y4/S5	X	Y(4): 50.0; S(5): 50.0; S(8): 0.0; S(9): 0.0	109.362	56.89	3.06967e-06	2	1773.74	-3.7975	887.376	45.0024	0
GHLYsDASSVGLAGCEK	1	1	1	ABYAL3106	2	S5(Phospho)	S5		Y(4): 33.2; S(5): 33.2; S(8): 0.4; S(9): 33.2	251	74	5.1e-08	2	1773.74	-4.97	887.375	59.92	0
GL[TT]PL[S]I[S]QGGLGADNAQTAR	2	1	1	ABYAL2413	1	S7(Phospho)	T3/T4/S7/S9	X	T(3): 0.0; T(4): 0.8; S(7): 49.6; S(9): 49.6; T(20): 0.0	185.312	84.6	6.76137e-09	3	2208.06	-0.586966	736.693	82.7496	0
GLVEVNDHCATsVEGVYAIGDLVR	1	1	1	ABYAL3236	1	S12(Phospho)	S12		T(11): 1.6; S(12): 98.4; Y(17): 0.0	211.791	45.7	4.57561e-05	3	2596.21	-1.55678	866.074	93.6894	0
GSFGAGVHDNTVT[SS]IEAIIACTNR	3	1	1	ABYAL0506	1	S15(Phospho)	S14/S15	X	S(2): 0.6; T(11): 0.6; T(13): 33.0; S(14): 33.0; S(15): 33.0; T(23): 0.0	114.771	44.03	0.000114656	3	2600.17	-2.69399	867.396	97.3027	0
GsLPCEITHVISNHEDLR	1	1	1	ABYAL0481	1	S2(Phospho)	S2		S(2): 100.0; T(8): 0.0; S(12): 0.0	164.558	25.62	0.00411236	3	2099.95	-4.97981	700.654	81.7306	0
HADVIASCGtK	1	1	1	ABYAL2687	2	T10(Phospho)	T10		S(7): 8.2; T(10): 91.8	63.0299	27.81	0.00182135	2	1181.5	-4.42534	591.252	27.4479	0
HGHLHGLVNCAGIGPsAK	1	1	1	ABYAL2592	1	S16(Phospho)	S16		S(16): 100.0	111.629	39.61	0.00024067	3	1847.87	-2.23143	616.628	39.5029	0
HHNTyVVNLNNLIK	2	1	1	ABYAL2811	1	Y5(Phospho)	Y5		T(4): 1.6; Y(5): 98.4	143	33	0.00072	3	1758.88	4.83	586.964	66.26	0
HLSQADAEGFyAEHK	1	1	1	ABYAL0533	3	Y11(Phospho)	Y11		S(3): 0.1; Y(11): 99.9	112.279	34.52	0.000352347	3	1782.75	-0.739797	594.921	48.3595	0
HsCAHLVGHAVK	1	1	1	ABYAL0631	1	S2(Phospho)	S2		S(2): 100.0	88.4877	26.14	0.00255381	2	1338.61	-4.93725	669.807	23.5121	0
HyAHVDCPGHADYVK	2	2	1	ABYAL1009/ABYAL0303	2	Y2(Phospho)	Y2		Y(2): 99.1; Y(13): 0.9	64	37	0.0003	2	1791.72	-4.25	896.365	32.73	0
HYAHVDCPGHADyVK	2	2	1	ABYAL1009/ABYAL0303	2	Y13(Phospho)	Y13		Y(2): 99.1; Y(13): 0.9	64	37	0.0003	2	1791.72	-4.25	896.365	32.73	0
IAEGsVIVCTVTGNGLKDPDTAIK	1	1	1	ABYAL0266	1	S5(Phospho)	S5		S(5): 100.0; T(10): 0.0; T(12): 0.0; T(21): 0.0	166.375	30.8	0.00149717	3	2481.22	-2.76122	827.746	83.7868	1
IAVLTD[ST]HK	2	1	1	ABYAL1365	4	T8(Phospho)	S7/T8	X	T(5): 0.3; S(7): 49.9; T(8): 49.9	270	62	6.1e-07	2	1164.57	-0.3	582.787	48.43	0
IAVLTDsTHK	2	1	1	ABYAL1365	4	S7(Phospho)	S7		T(5): 33.3; S(7): 33.3; T(8): 33.3	76	14	0.037	2	1164.57	-0.09	582.787	37.55	0
IGEVHDGAAtMDWMEQEQER	1	1	1	ABYAL1008	3	T10(Phospho)	T10		T(10): 100.0	183	49	1.2e-05	3	2411.97	1.6	804.661	53	0
IGSHPADSQLAAAIQtACFNNK	1	1	1	ABYAL2933	1	T16(Phospho)	T16		S(3): 0.0; S(8): 0.0; T(16): 100.0	220.173	31.24	0.00161599	3	2337.06	-3.54803	779.692	74.5424	0
IIGIDLG[TT]NSCVAVLEGDK	1	1	1	ABYAL3518	1	T8(Phospho)	T8/T9	X	T(8): 98.8; T(9): 1.2; S(11): 0.0	328.979	75.44	5.42942e-08	2	2098	-4.84393	1049.51	99.5848	0
ILGNsQIVPIDGHCVR	1	1	1	ABYAL0457	1	S5(Phospho)	S5		S(5): 100.0	98	57	2.9e-06	2	1800.87	-4.46	900.941	73.35	0
ILtDGTENLGACPNR	1	1	1	ABYAL0193	1	T3(Phospho)	T3		T(3): 100.0; T(6): 0.0	185.945	104.62	4.48687e-11	2	1653.73	-0.233595	827.369	67.1273	0
IyVKPVLELCK	1	1	1	ABYAL3109	1	Y2(Phospho)	Y2		Y(2): 100.0	117	23	0.0055	2	1384.73	-3.02	692.867	74.53	0
KAGVPtVPGCDHAVTIHNALAEAK	1	1	1	ABYAL2388	3	T6(Phospho)	T6		T(6): 99.9; T(15): 0.1	177.256	38.16	0.000274962	4	2479.21	-3.7384	620.557	60.7435	1
KALTESGIAAsDVQGTGR	2	1	1	ABYAL3235	3	S11(Phospho)	S11		T(4): 0.0; S(6): 0.0; S(11): 100.0; T(16): 0.0	341.865	96.66	2.15263e-10	2	1840.88	-0.579278	920.943	53.0554	1
LACHTQAtVLAK	1	1	1	ABYAL0614	1	T8(Phospho)	T8		T(5): 91.5; T(8): 8.5	52	20	0.011	2	1335.65	-2.02	668.327	36.58	0
LDyVAICSPNYLHAPHmK	1	1	1	ABYAL0067	1	Y3(Phospho); M17(Oxidation)	Y3		Y(3): 99.9; S(8): 0.1; Y(11): 0.0	117.39	27.31	0.00352983	3	2167.97	-0.578821	723.328	69.2899	0
LFsSEEKPSSAQTAK	2	1	1	ABYAL1019	1	S3(Phospho)	S3		S(3): 100.0; S(4): 0.0; S(9): 0.0; S(10): 0.0; T(13): 0.0	298	57	2.6e-06	2	1689.77	0.75	845.391	52.08	0
LGIEHGVDYSQtVSCYQADAQGR	2	1	1	ABYAL3030	2	T12(Phospho)	T12		Y(9): 0.0; S(10): 0.0; T(12): 100.0; S(14): 0.0; Y(16): 0.0	310.884	73.24	9.24772e-08	3	2577.1	-3.76693	859.704	70.7365	0
LGIEHGVDYsQTVSCYQADAQGR	2	1	1	ABYAL3030	2	S10(Phospho)	S10		Y(9): 0.0; S(10): 0.0; T(12): 100.0; S(14): 0.0; Y(16): 0.0	275	73	9.2e-08	3	2577.1	-3.77	859.704	70.74	0
LLsDVQGDKIDEVFIGSCmTNIGHFR	1	1	1	ABYAL2566	1	S3(Phospho); M19(Oxidation)	S3		S(3): 50.0; S(17): 50.0; T(20): 0.0	161.934	49.23	3.28347e-05	3	2990.37	-1.9721	997.463	85.2772	1
LNIsTGCTVGGSQTEGNMNK	1	1	1	ABYAL2670	2	S4(Phospho)	S4		S(4): 100.0; T(5): 0.0; T(8): 0.0; S(12): 0.0; T(14): 0.0	338.596	135.95	2.53495e-14	2	2090.88	-4.95725	1045.94	64.2607	0
LNISTGCtVGGSQTEGNmNK	1	1	1	ABYAL2670	2	T8(Phospho); M18(Oxidation)	T8		S(4): 0.3; T(5): 0.3; T(8): 1.6; S(12): 11.3; T(14): 86.6	53.3997	37.6	0.000182469	3	2106.88	-3.72919	702.963	43.6101	0
LQTSNIDIISLECHNsR	1	1	1	ABYAL0869	2	S16(Phospho)	S16		T(3): 33.3; S(4): 33.3; S(10): 33.3; S(16): 0.0	81.3107	79.37	2.60125e-08	2	2022.92	-3.70973	1011.97	58.5279	0
LQtSNIDIISLECHNSR	1	1	1	ABYAL0869	2	T3(Phospho)	T3		T(3): 33.3; S(4): 33.3; S(10): 33.3; S(16): 0.0	81.3107	79.37	2.60125e-08	2	2022.92	-3.70973	1011.97	58.5279	0
LS[TSS]ESTSVIPVLVDK	4	1	1	ABYAL1365	4	T3(Phospho)	T3/S4/S5	X	S(2): 1.4; T(3): 95.8; S(4): 1.4; S(5): 1.4; S(7): 0.0; T(8): 0.0; S(9): 0.0	147.858	56.54	2.21294e-06	2	1841.91	0.0847379	921.461	89.2781	0
LS[TSS]ESTSVIPVLVDKDNK	7	1	1	ABYAL1365	4	T3(Phospho)	T3/S4/S5	X	S(2): 1.6; T(3): 90.7; S(4): 1.6; S(5): 1.6; S(7): 1.6; T(8): 1.6; S(9): 1.6	167.273	42.11	0.000107656	3	2199.08	-0.182224	733.698	76.7713	1
LsHYTGCISPANNR	1	1	1	ABYAL2243	1	S2(Phospho)	S2		S(2): 99.2; Y(4): 0.7; T(5): 0.1; S(9): 0.0	97.1286	45.2	5.43591e-05	2	1612.68	-5.85268	806.846	38.3318	0
LtHIPTGIVVACQNQR	1	1	1	ABYAL3900	1	T2(Phospho)	T2		T(2): 99.6; T(6): 0.4	113.677	39.6	0.000148025	2	1829.9	-3.94948	915.455	51.489	0
LyEQmLEPK	1	0	0	ABYAL0889	1	Y2(Phospho); M5(Oxidation)	Y2		Y(2): 100.0	132	18	0.015	2	1246.54	0.16	623.775	58.77	0
NDHTINFC[ST]AK	1	1	1	ABYAL2389	3	T10(Phospho)	S9/T10	X	T(4): 1.3; S(9): 49.4; T(10): 49.4	41.9001	21.84	0.0117835	2	1430.57	-5.10465	715.789	40.9507	0
NDHtINFCSTAK	1	1	1	ABYAL2389	3	T4(Phospho)	T4		T(4): 98.3; S(9): 1.5; T(10): 0.2	50	21	0.008	2	1430.57	-3.14	715.79	40.62	0
NDHTINFCStAK	1	1	1	ABYAL2389	3	T10(Phospho)	T10		T(4): 100.0; S(9): 0.0; T(10): 0.0	16	21	0.0077	2	1430.57	-3.48	715.79	40.53	0
NDKWtPEGCEGISmIYDSR	1	1	1	ABYAL1111	1	T5(Phospho); M14(Oxidation)	T5		T(5): 100.0; S(13): 0.0; Y(16): 0.0; S(18): 0.0	124	49	1.6e-05	3	2296.92	-1.11	766.312	72.08	1
NFCsQAmDIHYLEK	1	1	1	ABYAL2388	3	S4(Phospho); M7(Oxidation)	S4		S(4): 100.0; Y(11): 0.0	173	50	1e-05	2	1794.72	-3.83	897.862	71.74	0
NMItGAAQMDGAILVCAATDGPmPQTR	3	2	1	ABYAL0303	2	T4(Phospho); M23(Oxidation)	T4		T(4): 100.0; T(19): 0.0; T(26): 0.0	174	28	0.0038	3	2829.25	2.12	943.755	78.96	0
NPEtGEIETHYCDPIGHR	1	0	0	ABYAL1738	2	T4(Phospho)	T4		T(4): 100.0; T(9): 0.0; Y(11): 0.0	143	19	0.013	3	2147.88	-4.57	716.63	58.62	0
NQL[T]NL[SS]AEISAQHEQDAK	2	1	1	ABYAL0279	1	S8(Phospho)	T4/S7/S8	X	T(4): 33.3; S(7): 33.3; S(8): 33.3; S(12): 0.0	122.014	29.2	0.00240453	3	2264.01	-2.45508	755.343	60.2752	0
NRDCHFIFGDVAtASIIEETTTK	1	1	1	ABYAL1419	1	T13(Phospho)	T13		T(13): 100.0; S(15): 0.0; T(20): 0.0; T(21): 0.0; T(22): 0.0	233.217	48.64	2.32514e-05	3	2648.2	-4.05238	883.403	89.3998	1
QALtIDLISDKEEVLCK	1	1	1	ABYAL3033	1	T4(Phospho)	T4		T(4): 100.0; S(9): 0.0	75	31	0.0015	2	1997.98	-3.71	999.493	65.12	1
QDVtNVVCQLK	1	1	1	ABYAL1390	1	T4(Phospho)	T4		T(4): 100.0	93.8272	25.94	0.00585771	2	1326.61	-4.34742	663.807	57.6809	0
QEAHIELIAsENYCSPAVmEAQGSK	1	1	1	ABYAL2769	1	S10(Phospho); M19(Oxidation)	S10		S(10): 100.0; Y(13): 0.0; S(15): 0.0; S(24): 0.0	330.813	60.78	2.17257e-06	3	2801.21	-3.78834	934.407	73.2685	0
QFCQGVGDNtIDVANASR	1	1	1	ABYAL2926	1	T10(Phospho)	T10		T(10): 100.0; S(17): 0.0	87	22	0.0072	2	1974.83	-3.43	987.919	74.55	0
QPAsFCGLTGLKPTYGR	1	1	1	ABYAL3307	1	S4(Phospho)	S4		S(4): 98.4; T(9): 1.6; T(14): 0.0; Y(15): 0.0	170.981	49.35	1.33567e-05	2	1875.88	-2.14769	938.443	80.2219	0
QVItDDLAAGR	1	1	1	ABYAL2542	1	T4(Phospho)	T4		T(4): 100.0	177	41	7.4e-05	2	1238.58	-1.21	619.792	68.3	0
RDNNLDyQPNQILVSCGGK	1	1	1	ABYAL2991	2	Y7(Phospho)	Y7		Y(7): 98.3; S(15): 1.7	87.5611	18.68	0.0243934	2	2213.99	-4.72729	1107.5	69.5338	1
SAtSSSVGGHTAER	1	1	1	ABYAL1534	5	T3(Phospho)	T3		S(1): 0.0; T(3): 100.0; S(4): 0.0; S(5): 0.0; S(6): 0.0; T(11): 0.0	185.735	49.75	1.05674e-05	2	1426.6	-0.348934	713.801	29.6107	0
sATSSSVGGHTAER	2	1	1	ABYAL1534	5	S1(Phospho)	S1		S(1): 48.1; T(3): 48.1; S(4): 3.8; S(5): 0.0; S(6): 0.0; T(11): 0.0	69	36	0.00024	2	1426.6	1.79	713.803	23.49	0
SATsSSVGGHTAER	3	1	1	ABYAL1534	5	S4(Phospho)	S4		S(1): 0.5; T(3): 6.2; S(4): 87.0; S(5): 6.2; S(6): 0.0; T(11): 0.0	98.805	27.25	0.00187919	2	1426.59	-1.97472	713.8	23.2082	0
SENHLILVSsKEIR	2	1	1	ABYAL2448	1	S10(Phospho)	S10		S(1): 0.0; S(9): 1.8; S(10): 98.2	137.122	27.04	0.00207582	3	1704.87	0.634933	568.961	58.8833	1
sFPQVELNTNK	1	1	1	ABYAL2543	1	S1(Phospho)	S1		S(1): 100.0; T(9): 0.0	55.8197	24.35	0.00366412	2	1356.62	0.256775	678.814	52.7078	0
sIAKPADDFK	1	1	1	ABYAL3179	1	S1(Phospho)	S1		S(1): 100.0	242.726	54.52	4.06161e-06	2	1171.54	1.50662	586.274	48.9817	0
sNNNDYDISDSKDCEK	1	1	1	ABYAL0155	1	S1(Phospho)	S1		S(1): 99.0; Y(6): 1.0; S(9): 0.0; S(11): 0.0	164	57	2.1e-06	2	1926.7	-4.3	963.852	42.8	1
SNVyFGGACISHTVQFEDGTKK	1	1	1	ABYAL0351	1	Y4(Phospho)	Y4		S(1): 98.5; Y(4): 1.5; S(11): 0.0; T(13): 0.0; T(20): 0.0	222.943	52.08	1.57957e-05	3	2468.08	-4.4689	823.366	72.2525	1
SPIV[SS]MNCASPEFK	1	1	1	ABYAL3225	5	S6(Phospho)	S5/S6	X	S(1): 0.0; S(5): 1.3; S(6): 97.4; S(11): 1.3	151	45	3.1e-05	2	1676.7	-4.99	838.852	66.24	0
sPIVSSmNCASPEFK	1	1	1	ABYAL3225	5	S1(Phospho); M7(Oxidation)	S1		S(1): 0.6; S(5): 49.7; S(6): 49.7; S(11): 0.0	153	60	1.1e-06	2	1692.7	-3.38	846.851	65.91	0
SPIVSsMNCASPEFK	1	1	1	ABYAL3225	5	S6(Phospho)	S6		S(1): 0.0; S(5): 5.9; S(6): 94.1; S(11): 0.0	113	23	0.0054	2	1676.7	-2.01	838.855	48.51	0
sPIVSSmNCASPEFKK	1	1	1	ABYAL3225	5	S1(Phospho); M7(Oxidation)	S1		S(1): 97.3; S(5): 1.4; S(6): 1.4; S(11): 0.0	81.4811	36.23	0.000464552	2	1820.79	-1.40309	910.9	41.2717	1
TASAsQDNGPK	1	1	1	ABYAL1852	1	S5(Phospho)	S5		T(1): 0.0; S(3): 0.0; S(5): 100.0	88	19	0.013	2	1155.47	0.32	578.238	16.27	0
tcHAAIIAR	1	1	1	ABYAL2609	1	T1(Phospho); C2(Carbamidomethyl)	T1		T(1): 100.0	197.724	35.76	0.000264832	2	1092.5	-0.591238	546.754	41.2485	0
tCLNSLELAQK	1	1	1	ABYAL2945	1	T1(Phospho)	T1		T(1): 100.0; S(5): 0.0	101	40	0.00011	2	1299.6	-4.13	650.302	74.86	0
TFANHyNELPKPVLmFCR	1	1	1	ABYAL3507	1	Y6(Phospho); M15(Oxidation)	Y6		T(1): 0.0; Y(6): 100.0	110	20	0.019	3	2276.03	-4.86	759.348	75.6	0
TFVVtENCIK	1	1	1	ABYAL1473	2	T5(Phospho)	T5		T(1): 50.0; T(5): 50.0	48.0117	29.33	0.00221694	2	1233.55	-9.62577	617.277	52.7394	0
tFVVtENCIK	1	1	1	ABYAL1473	2	T1(Phospho)	T1		T(1): 50.0; T(5): 50.0	48.0117	29.33	0.00221694	2	1233.55	-9.62577	617.277	52.7394	0
TGAQVCGPIPmPtR	1	1	1	ABYAL3646	2	M11(Oxidation); T13(Phospho)	T13		T(1): 0.1; T(13): 99.9	60.927	48.63	1.36763e-05	2	1523.67	-3.74385	762.338	46.0609	0
tGAQVCGPIPMPTR	1	1	1	ABYAL3646	2	T1(Phospho)	T1		T(1): 100.0; T(13): 0.0	88	41	8.9e-05	2	1507.67	-4.81	754.34	77.45	0
TmQSLQDQGIQyIVECGPGTVLSNLAK	1	1	1	ABYAL0960	1	M2(Oxidation); Y12(Phospho)	Y12		T(1): 0.0; S(4): 0.0; Y(12): 100.0; T(20): 0.0; S(23): 0.0	383.98	112.29	1.38697e-11	3	2989.4	-1.78266	997.138	100.024	0
tVLLTHLHPDHVCGIAQNGK	1	1	1	ABYAL3177	1	T1(Phospho)	T1		T(1): 98.5; T(5): 1.5	90.7538	41.78	0.000219035	3	2233.09	-0.770024	745.036	48.7644	0
VDVtSCEETAVK	2	1	1	ABYAL0648	2	T4(Phospho)	T4		T(4): 49.8; S(5): 49.8; T(9): 0.3	68.8457	34.39	0.000363053	2	1360.57	-0.90769	680.788	40.7287	0
VDVTsCEETAVK	2	1	1	ABYAL0648	2	S5(Phospho)	S5		T(4): 49.8; S(5): 49.8; T(9): 0.3	68.8457	34.39	0.000363053	2	1360.57	-0.90769	680.788	40.7287	0
VFATITGsR	1	1	1	ABYAL3363	1	S8(Phospho)	S8		T(4): 0.0; T(6): 1.4; S(8): 98.6	105	42	6e-05	2	1031.49	0.41	516.25	63.64	0
VGYQVIDGVKtR	2	1	1	ABYAL3634	1	T11(Phospho)	T11		Y(3): 0.0; T(11): 100.0	65.3846	42.65	6.519e-05	2	1414.71	1.79058	707.859	44.1129	1
VHCsVLAEDAIK	1	0	0	ABYAL1949	1	S4(Phospho)	S4		S(4): 100.0	62.4075	19.32	0.0175425	2	1364.62	-4.87814	682.814	47.7685	0
VLEsSHTLVFCTR	2	1	1	ABYAL2546	1	S4(Phospho)	S4		S(4): 99.4; S(5): 0.5; T(7): 0.0; T(12): 0.0	86.6875	37.88	0.000162544	2	1571.72	-4.89614	786.364	53.0822	0
VsKmIPK	1	0	0	ABYAL1886	1	S2(Phospho); M4(Oxidation)	S2		S(2): 100.0	60.8837	19.77	0.0105189	2	898.446	-1.21431	449.727	41.0898	1
VVItGMGINScIGNSLEEVTHSLK	1	1	1	ABYAL1004	1	T4(Phospho); C11(Carbamidomethyl)	T4		T(4): 97.1; S(10): 2.9; S(15): 0.0; T(20): 0.0; S(22): 0.0	150	31	0.0016	4	2638.27	4.77	660.324	81.81	0
yCSQSAHYDSK	1	1	1	ABYAL1782	2	Y1(Phospho)	Y1		Y(1): 99.8; S(3): 0.2; S(5): 0.0; Y(8): 0.0; S(10): 0.0	95.9168	37.48	0.000178226	2	1368.49	-3.49417	684.748	26.8343	0
yGNENCHTTKPK	1	1	1	ABYAL2001	1	Y1(Phospho)	Y1		Y(1): 100.0; T(8): 0.0; T(9): 0.0	142.318	38.21	0.00015065	2	1471.6	-1.42992	736.304	20.0892	0
YIE[S]MV[Y]QGVIENVACEQSAR	3	1	1	ABYAL0177	2	Y7(Phospho)	S4/Y7	X	Y(1): 0.0; S(4): 0.0; Y(7): 99.9; S(19): 0.0	164.513	58.53	3.57717e-06	3	2469.07	-4.79831	823.695	93.4476	0
YKVDGEsR	1	1	1	ABYAL1534	5	S7(Phospho)	S7		Y(1): 6.6; S(7): 93.4	49.8973	26.32	0.00232793	2	1033.44	0.406512	517.221	26.5932	1

## Sheet: Table_S7_AB0057
Table S7: List of the phosphorylated peptides and the phosphorylated proteins identified in the extracellular medium of A. baumannii AB0057 in both planktonic and biofilm modes of growth
Legends: The brackets ([ ]) indicate the possible phosphorylated residues. PLK, BF and LF abbreviations correspond respectively to planktonic, biofilm and label_Free.
Is considered as :
Secreted proteins = moonligthing proteins with binding activities
Secreted proteins = proteins with peptide signal, proteins identified as lipoprotein attached to outer membrane, proteins identified secreted in secretomeP and/or MatureP
Secreted proteins = Extracellular localization with Psortb
Not secreted = Cytoplasmic, mature domain, non secreted in MatureP																					Swissprot/pdb_search				Genoscope_search							Moonlighting				SignaP/TatP/LipoP/SecretomeP/MatureP/Conclusion
Sequences	Modifications predicted	Modifications manually validated	Phosphosite ambiguities	Sequence position of the modified residues	Sequence_logo	In planktonic	In Biofilm	Number of phosphosites per protein	Accession_AB57	Accession_ABYAL	% identity with ATCC17978 Genoscope	Accession_A1S	% identity with ATCC 17978 NCBI	Protein names	Genes	Gene synonyms	Localization with PSORTb	Biological functions	Comments	Operons	Accession Uniprot	% identity Uniprot	Accession in PDB	% identity PDB	Resistome in Genoscope	VFDB experimentally demonstrated in Genoscope	Virulence Finder in Genoscope	E.coli main virulence genes in Genoscope	Integron in Genoscope	Macromolecular Systems in Genoscope	Response to Mucin	Moonlighting proteins	ID moonlighting protein in MoonProt	Moonlighting function 1	Moonlighting function 2	SignalP_5.0/TatP_1.0	LipoP	SecretomeP_2.0	MatureP	Secreted or not
[TT]LTAAIATICAK	T1(Phospho)	T1/T2	X	26; 27	PHVNVGTIGHVDHGKTTLTAAIATICAKTYG; HVNVGTIGHVDHGKTTLTAAIATICAKTYGG	X	X	6	AB57_0362-AB57_0914	ABYAL0303-ABYAL1009	100.000	A1S_0869-A1S_0279	100.000	Elongation factor Tu	tufA	tuf1, tuf2, tuf,tufB,tufA	Cytoplasmic	Translation	Osmotic pressure		A3M1F6.2	100.000	6MIJ_A	100.000								X	22,23,24,323 (bacteria)	Elongation factor in protein synthesis	Attachment to human cells and mucins (fibronectine, factor H)				Secretory - Signal peptide = yes (Signal Peptide exists and mature domain is compatible) - Estimated Cleavage site = 13	Secreted
[TY]AFSDVQSAHACmEQGDHIGK	T1(Phospho); M14(Oxidation)	T1/Y2	X	304; 305	WPLLEQGKCLPQIYKTYAFSDVQSAHACMEQ; PLLEQGKCLPQIYKTYAFSDVQSAHACMEQG		X	3	AB57_3266	ABYAL3288	100.000	A1S_2766	100.000	NAD(P)H-quinone oxidoreductase			Cytoplasmic	Lipid metabolism		X	Q53FA7.2	39.091	4DUP_A	47.720															Secretory - Signal peptide = yes (Signal Peptide exists and mature domain is compatible) - Estimated Cleavage site = 21	Secreted
[TY]GCGSAIASSSLVTEWLK	T1(Phospho)	T1/Y2	X	60; 61	IQVNDNGVIEEARFKTYGCGSAIASSSLVTE; QVNDNGVIEEARFKTYGCGSAIASSSLVTEW	X	X	3	AB57_1855	ABYAL1949	100.000	A1S_1631	100.000	Fe-S cluster assembly scaffold IscU	iscU		Cytoplasmic	Iron metabolism		X	P0ACD4.1	84.000	2L4X_A	84.000															Mature domain - Signal peptide = no - Estimated Cleavage site = 0	Not secreted
[YT]QSLGCWHGFIAQQK	T2(Phospho)	Y1/T2	X	67; 68	IMRRDMAEYDADSSKYTQSLGCWHGFIAQQK; MRRDMAEYDADSSKYTQSLGCWHGFIAQQKM		X	2	AB57_1087	ABYAL1163	100.000	A1S_1008	100.000	Isocitrate lyase	aceA		Cytoplasmic	Carbohydrate catabolism			Q9I0K4.1	75.000	6G1O_A	74.691															Non Secreted - Signal peptide = yes (Signal Peptide exists but mature domain is not compatible) - Estimated Cleavage site = 22	Not secreted
AAGNEQNtLVCQDVK	T8(Phospho)	T8		127	KEARNDAKAAGNEQNTLVCQDVKAYQSQNXX	X	X	1	AB57_2862	ABYAL2912	99.291	A1S_2434	90.000	Hypothetical protein			Unknown	Unknown	Signal peptide protein																	SP(Sec/SPI) - CS pos: 25-26. SYA-AD. Pr: 0.9904	Peptide signal(25-26)	Potential secretion	Secretory - Signal peptide = yes (Signal Peptide exists and mature domain is compatible) - Estimated Cleavage site = 19	Secreted
AAHAsGNAHEFTSEEAR	S5(Phospho)	S5		42	RVREIASKGGRAAHASGNAHEFTSEEAREAG	X		1	AB57_1621	ABYAL1642	98.347		0.000	Stress-induced bacterial acidophilic repeat motif family protein			Unknown	DNA/RNA metabolism			P10713.1	67.500																Potential secretion	Cytoplasmic - Signal peptide = no - Estimated Cleavage site = 0	Not secreted
AAQYVHsHPGEVCPAK	S7(Phospho)	S7		160	ASELLRKVKAAQYVHSHPGEVCPAKWKEGEA		X	2	AB57_1341	ABYAL1416	100.000	A1S_1205	100.000	Peroxiredoxin	ahpC	tpx	Cytoplasmic	Adaptation	Stress response & adaptation ; detoxification : xenobiotic metabolism		P0AE08.2	71.658	4O5R_A	71.658							Up-regulated	X	373 (s. agalactiae)	Peroxiredoxin, hydroxyperoxidase activity	Heme binding protein				Mature domain - Signal peptide = no - Estimated Cleavage site = 0	Not secreted
AAQyVHSHPGEVCPAK	Y4(Phospho)	Y4		157	GRDASELLRKVKAAQYVHSHPGEVCPAKWKE	X	X	2	AB57_1341	ABYAL1416	100.000	A1S_1205	100.000	Peroxiredoxin	ahpC	tpx	Cytoplasmic	Adaptation	Stress response & adaptation ; detoxification : xenobiotic metabolism		P0AE08.2	71.658	4O5R_A	71.658							Up-regulated	X	373 (s. agalactiae)	Peroxiredoxin, hydroxyperoxidase activity	Heme binding protein				Mature domain - Signal peptide = no - Estimated Cleavage site = 0	Not secreted
AEtQKPTIIICK	T3(Phospho)	T3		237	DADAIRQATVEAKAETQKPTIIICKTIIGLG		X	1	AB57_1762	ABYAL1796-ABYAL1797	100.000	A1S_1520-A1S_1521	100.000	Transketolase	tkt		Cytoplasmic	Carbohydrate catabolism			P27302.5	68.333	4XEU_A	70.499								X	147 (e. coli)	Transketolase, enzyme Pentose Phosphate Pathway Sedoheptulose 7-phosphate + D-glyceraldehyde 3-phosphate <=> D-ribose 5-phosphate + D-xylulose 5-phosphate.	Transcriptional regulator derepresses the marRAB multiple antibiotic resistance operon by binding to the MarR repressor a "trigger enzyme"				Non Secreted - Signal peptide = yes (Signal Peptide exists but mature domain is not compatible) - Estimated Cleavage site = 20	Not secreted
AGAVVCNIGHFDtEIDTAYLR	T13(Phospho)	T13		324	SLKAGAVVCNIGHFDTEIDTAYLRGYKWVEV		X	2	AB57_2767	ABYAL2802	99.783	A1S_2334	90.000	Adenosylhomocysteinase	ahcY	sahH	Cytoplasmic	Amino acid metabolism			Q6FA43.1	95.217	6F3N_A	75.758															Non Secreted - Signal peptide = yes (Signal Peptide exists but mature domain is not compatible) - Estimated Cleavage site = 19	Not secreted
AGVKPEQVDEVIFGCVLsAGIGQGPAR	S18(Phospho)	S18		58	VKPEQVDEVIFGCVLSAGIGQGPARQAMRKA	X		1	AB57_1960	ABYAL2062	99.744	A1S_1729	90.000	Acetyl-CoA acetyltransferase			Cytoplasmic	Lipid metabolism			P45359.1	48.974	4WYR_A	48.974												Potential tat signal peptide but no tat motif was found			Non Secreted - Signal peptide = yes (Signal Peptide exists but mature domain is not compatible) - Estimated Cleavage site = 19	Not secreted
AHFGLLsCGASVELIR	S7(Phospho)	S7		232	LMIEATGVKAHFGLLSCGASVELIRAAKAKG	X		2	AB57_1328	ABYAL1402	100.000	A1S_1191-A1S_1192	100.000	Aspartate carbamoyltransferase	pyrX		Cytoplasmic	Nucleotide biosynthesis		X	Q51551.2	39.372	6GDE_A	28.571															Cytoplasmic - Signal peptide = no - Estimated Cleavage site = 0	Not secreted
AIICASTGNtSAAAAAYAAR	T10(Phospho)	T10		93	VEEGSKAIICASTGNTSAAAAAYAARAGIKA		X	2	AB57_0327	ABYAL0266	100.000	A1S_0238	100.000	Threonine synthase	thrC		Cytoplasmic	Amino acid metabolism		X	P74193.1	52.674	2ZSJ_A	52.589								X	205 (b. subtilis)	Cysteine synthase, enzyme O-acetyl-serine + H2S = cysteine + acetate Amino-acid biosynthesis, biosynthesis of cysteine	Transcriptional regulator regulates activity of CymR transcription factor forms complex with CymR that represses transcription of the CymR regulon				Mature domain - Signal peptide = no - Estimated Cleavage site = 0	Not secreted
AIIQsNLVTTECNR	S5(Phospho)	S5		341	TINCQANSTDKAIIQSNLVTTECNRNASVKV	X	X	4	AB57_3011	ABYAL3106	82.848	A1S_2602	80.000	Rhombotarget A	rbtA		Unknown	Unknown	100% id. Acinetobacter group, t2ss	X	Q5UQB7.1	38.776	1QWY_A	58.621												SP(Sec/SPI) - CS pos: 19-20. AYS-AD. Pr: 0.9807	Peptide signal(19-20)	Potential secretion	Secretory - Signal peptide = yes (Signal Peptide exists and mature domain is compatible) - Estimated Cleavage site = 19	Secreted
AILVEVNCQtDFVAK	T10(Phospho)	T10		80	VQDGNKAILVEVNCQTDFVAKDENFSNFAHT	X		1	AB57_2755	ABYAL2786	100.000	A1S_2322	100.000	Elongation factor Ts	tsf		Cytoplasmic	Translation			A3M750.1	100.000	1EFU_B	54.417															Cytoplasmic - Signal peptide = no - Estimated Cleavage site = 0	Not secreted
AKIIGIDLG[TT]NSCVAVLEGDKVK	T10(Phospho)	T10/T11	X	11; 12	XXXXXMAKIIGIDLGTTNSCVAVLEGDKVKV; XXXXMAKIIGIDLGTTNSCVAVLEGDKVKVI	X		1	AB57_0048	ABYAL3518	99.845	A1S_2960	90.000	Chaperone protein DnaK	dnaK		Cytoplasmic	Folding and maturation			B0V5U4.1	100.000	2KHO_A	71.382								X	18,19,20,21 (bacteria)	Chaperone	Plasminogen binding				Secretory - Signal peptide = yes (Signal Peptide exists and mature domain is compatible) - Estimated Cleavage site = 19	Secreted
AKNPEtGEIETHYCDPIGHR	T6(Phospho)	T6		218	DFEITLLTVRAKNPETGEIETHYCDPIGHRQ	X	X	1	AB57_1706	ABYAL1738	100.000	A1S_1475	100.000	Phosphoribosylglycinamide formyltransferase 2	purT		Cytoplasmic Membrane	Nucleotide biosynthesis		X	A3M4Q9.2	100.000	1KJ8_A	58.838															Mature domain - Signal peptide = no - Estimated Cleavage site = 0	Not secreted
ALHAHAGIVI[S]A[S]HNPYFDNGIK	S13(Phospho)	S11/S13	X	100; 102	AHLTRALHAHAGIVISASHNPYFDNGIKFFS; LTRALHAHAGIVISASHNPYFDNGIKFFSSE		X	1	AB57_3769	ABYAL3904	99.552	A1S_3320	90.000	Phosphoglucosamine mutase	glmM	mrsA	Cytoplasmic	Cell division		X	B0V9C8.1	100.000	3PDK_A	43.207															Non Secreted - Signal peptide = yes (Signal Peptide exists but mature domain is not compatible) - Estimated Cleavage site = 22	Not secreted
AMsEVCAVAIAK	S3(Phospho)	S3		221	DGNISVTANIAPKAMSEVCAVAIAKDEQQAK		X	2	AB57_3876	ABYAL4025	100.000	A1S_3423	100.000	4-hydroxy-tetrahydrodipicolinate synthase	dapA		Cytoplasmic	Amino acid metabolism	Monobactam biosynthesis	X	A4VN86.1	62.414	3PUD_A	100.000															Secretory - Signal peptide = yes (Signal Peptide exists and mature domain is compatible) - Estimated Cleavage site = 20	Secreted
AmsEVCAVAIAKDEQQAK	M2(Oxidation); S3(Phospho)	S3		221	DGNISVTANIAPKAMSEVCAVAIAKDEQQAK	X		2	AB57_3876	ABYAL4025	100.000	A1S_3423	100.000	4-hydroxy-tetrahydrodipicolinate synthase	dapA		Cytoplasmic	Amino acid metabolism	Monobactam biosynthesis	X	A4VN86.1	62.414	3PUD_A	100.000															Secretory - Signal peptide = yes (Signal Peptide exists and mature domain is compatible) - Estimated Cleavage site = 20	Secreted
ANFtAADCPSEIR	T4(Phospho)	T4		19	LSTIIEQAFEDRANFTAADCPSEIRQAVEEA	X	X	1	AB57_2980	ABYAL3027	100.000	A1S_2539	100.000	2,3,4,5-tetrahydropyridine-2,6-dicarboxylate N-succinyltransferase	dapD	ssa	Cytoplasmic	Amino acid metabolism			A3M7R2.1	100.000	6AMY_A	100.000															Cytoplasmic - Signal peptide = no - Estimated Cleavage site = 0	Not secreted
ANTEYVPA[ST]FK	S9(Phospho)	S9/T10	X	79; 80	YGNALSRANTEYVPASTFKMLNALIGLENQK; GNALSRANTEYVPASTFKMLNALIGLENQKT	X		1	AB57_0551	ABYAL1790	57.04	A1S_1517	50.000	Carbapenem-hydrolyzing class D beta-lactamase OXA-23			Unknown	Drug resistance			B3U538.1	97.436	4X55_A	99.206	X											LIPO(Sec/SPII) - CS pos: 17-18. LSG-CT. Pr: 0.9999	Lipoprotein attached to outer membrane(17-18)		Secretory - Signal peptide = yes (Signal Peptide exists and mature domain is compatible) - Estimated Cleavage site = 14	Secreted
APHGC[SY]MWPVQHPQLK	Y7(Phospho)	S6/Y7	X	15; 16	XMNLRKINNKAPHGCSYMWPVQHPQLKEADK; MNLRKINNKAPHGCSYMWPVQHPQLKEADKR	X	X	1	AB57_2415	ABYAL2518	95.349	A1S_2084	90.000	Chorismate mutase	aroQ		Periplasmic	Amino acid metabolism																				Potential secretion	Secretory - Signal peptide = yes (Signal Peptide exists and mature domain is compatible) - Estimated Cleavage site = 30	Secreted
AQLDCNyHYYSEELK	Y7(Phospho)	Y7		51	VELHGFLSRAQLDCNYHYYSEELKEAAAKCT	X		1	AB57_2413	ABYAL2515	99.115		0.000	Hypothetical protein			Cytoplasmic	Unknown			Q58FA4.1	46.429														SP(Sec/SPI) - CS pos: 19-20. IYA-SQ. Pr: 0.9767	Peptide signal(19-20)		Non Secreted - Signal peptide = yes (Signal Peptide exists but mature domain is not compatible) - Estimated Cleavage site = 19	Secreted
AsQLADDIVVGVGTITKPEHCAQAK	S2(Phospho)	S2		57	ITLRTAAGLAAIERASQLADDIVVGVGTITK	X	X	3	AB57_0588	ABYAL0519	99.517	A1S_0484	90.000	2-dehydro-3-deoxyphosphogluconate aldolase	eda	hga, kdg, kga	Cytoplasmic	Carbohydrate catabolism	Pentose phosphate pathway	X	O68283.2	45.545	5XSE_A	45.673															Non Secreted - Signal peptide = yes (Signal Peptide exists but mature domain is not compatible) - Estimated Cleavage site = 21	Not secreted
ATAVGSSSVLsQIIRMVEQAQGSK	S11(Phospho)	S11		399	TLNIRATAVGSSSVLSQIIRMVEQAQGSKLP		X	1	AB57_1353	ABYAL1429	98.18	A1S_1217	90.000	Copper-translocating P-type ATPase	actP	actP2	Cytoplasmic Membrane	Transport			Q9X5X3.1	62.149	3RFU_A	47.820															Cytoplasmic - Signal peptide = no - Estimated Cleavage site = 0	Not secreted
AVCEAAGGtLADIAK	T9(Phospho)	T9		68	RVFDNLKAVCEAAGGTLADIAKLNIFLTDLS		X	1	AB57_3630	ABYAL3748	100.000	A1S_3173	100.000	RidA family protein			Cytoplasmic	Unknown			P40431.2	69.841	3R0P_A	61.600															Non Secreted - Signal peptide = yes (Signal Peptide exists but mature domain is not compatible) - Estimated Cleavage site = 20	Not secreted
AVNSSTIFELGsVSK	S12(Phospho)	S12		88	QDKKAVNSSTIFELGSVSKLFTATAGGYAKN		X	2	AB57_0009	ABYAL2834	97.943	A1S_2367	90.000	Beta-lactamase	ampC	ampA	Periplasmic	Drug resistance			P24735.2	40.759	5W12_A	97.260	X											SP(Sec/SPI) - CS pos: 23-24. IYA-DN. Pr: 0.9937	Peptide signal(23-24)	Potential secretion	Secretory - Signal peptide = yes (Signal Peptide exists and mature domain is compatible) - Estimated Cleavage site = 22	Secreted
AVyDVLGTDGEFVPCVHTVGAPLAEGQK	Y3(Phospho)	Y3		163	VAVSMRKMARMGKAVYDVLGTDGEFVPCVHT		X	2	AB57_3085	ABYAL3183	99.671	A1S_2668	90.000	Phosphoenolpyruvate carboxykinase	pckG	pckA	Cytoplasmic	Carbohydrate catabolism			B0VDR1.1	100.000	4WIE_A	56.515															Secretory - Signal peptide = yes (Signal Peptide exists and mature domain is compatible) - Estimated Cleavage site = 22	Secreted
CAtQEGILVGISSGAALAAAAK	T3(Phospho)	T3		278	PVSSEEAIQWARKCATQEGILVGISSGAALA	X		2	AB57_0213	ABYAL0198	98.198	A1S_0177	90.000	Cysteine synthase A	cysK		Cytoplasmic	Amino acid metabolism			Q59966.1	65.190	5J43_A	64.353							Up-regulated	X	205 (b. subtilis)	Cysteine synthase, enzyme O-acetyl-serine + H2S = cysteine + acetate Amino-acid biosynthesis, biosynthesis of cysteine	Transcriptional regulator regulates activity of CymR transcription factor forms complex with CymR that represses transcription of the CymR regulon				Non Secreted - Signal peptide = yes (Signal Peptide exists but mature domain is not compatible) - Estimated Cleavage site = 21	Not secreted
CDmIAEAIIAAVQEVNVtVPVVVR	M3(Oxidation); T18(Phospho)	T18		343	MIAEAIIAAVQEVNVTVPVVVRLEGNNAELG		X	2	AB57_3123	ABYAL3237	100.000	A1S_2718	100.000	Succinyl-CoA ligase subunit beta	sucC		Cytoplasmic	Carbohydrate catabolism		X	A3M887.2	100.000	6MGG_B	77.720							Up-regulated								Secretory - Signal peptide = yes (Signal Peptide exists and mature domain is compatible) - Estimated Cleavage site = 13	Secreted
CsIDPDTLGKNPEGR	S2(Phospho)	S2		459	EVIKDANGEVIELKCSIDPDTLGKNPEGRKV		X	1	AB57_2440	ABYAL2542	99.826	A1S_2108	90.000	Glutamine--tRNA ligase	glnS		Cytoplasmic	Translation			A4XVG2.1	62.983	5BNZ_A	61.775								X	238 (h. sapiens)	Glutaminyl-tRNA synthetase, enzyme ATP + L-glutamine + tRNA(Gln) => AMP + diphosphate + L-glutaminyl-tRNA(Gln) protein synthesis	Interacts with ASK1 (Fas ligation activated apoptosis signal-regulating kinase 1) to inhibit apoptosis induced by ASK1 protein-protein interaction increased under conditions of increased glutamine concentration				Secretory - Signal peptide = yes (Signal Peptide exists and mature domain is compatible) - Estimated Cleavage site = 19	Secreted
DAsQSPHCTGKF	S3(Phospho)	S3		476	SAGTGIVLTDAQKDASQSPHCTGKFXXXXXX	X	X	4	AB57_2780	ABYAL2815	97.325	A1S_2348	90.000	Alpha/beta hydrolase			Unknown	Lipid metabolism			Q67KG3.1	38.333	3H2H_A	31.792							Up-regulated					LIPO(Sec/SPII) - CS pos: 21-22. LTA-CN. Pr: 0.9993	Lipoprotein attached to outer membrane(21-22)	Potential secretion	Secretory - Signal peptide = yes (Signal Peptide exists and mature domain is compatible) - Estimated Cleavage site = 20	Secreted
DDDyQTTLTFYCK	Y4(Phospho)	Y4		115	GTLTGKNASLAKDDDYQTTLTFYCKINXXXX	X		3	AB57_2616	ABYAL2714	99.213	A1S_2259	100.000	Hypothetical protein			Unknown	Unknown	Signal peptide																	LIPO(Sec/SPII) - CS pos: 19-20. LGA-CA. Pr: 0.9982	Lipoprotein attached to outer membrane(19-20)	Potential secretion	Secretory - Signal peptide = yes (Signal Peptide exists and mature domain is compatible) - Estimated Cleavage site = 20	Secreted
DDDYQtTLTFYCK	T6(Phospho)	T6		117	LTGKNASLAKDDDYQTTLTFYCKINXXXXXX	X		3	AB57_2616	ABYAL2714	99.213	A1S_2259	100.000	Hypothetical protein			Unknown	Unknown	Signal peptide																	LIPO(Sec/SPII) - CS pos: 19-20. LGA-CA. Pr: 0.9982	Lipoprotein attached to outer membrane(19-20)	Potential secretion	Secretory - Signal peptide = yes (Signal Peptide exists and mature domain is compatible) - Estimated Cleavage site = 20	Secreted
DDDYQTtLTFYCK	T7(Phospho)	T7		118	TGKNASLAKDDDYQTTLTFYCKINXXXXXXX	X		3	AB57_2616	ABYAL2714	99.213	A1S_2259	100.000	Hypothetical protein			Unknown	Unknown	Signal peptide																	LIPO(Sec/SPII) - CS pos: 19-20. LGA-CA. Pr: 0.9982	Lipoprotein attached to outer membrane(19-20)	Potential secretion	Secretory - Signal peptide = yes (Signal Peptide exists and mature domain is compatible) - Estimated Cleavage site = 20	Secreted
DENDQHHLIP[TS]WIGEVK	T11(Phospho)	T11/S12	X	44; 45	LKLTKDENDQHHLIPTSWIGEVKEDQVILNK; KLTKDENDQHHLIPTSWIGEVKEDQVILNKN	X		1	AB57_2591	ABYAL2687	95.714	A1S_2230	90.000	Hypothetical protein			Unknown	Unknown	DUF2171 domain-containing protein				5UBF_A	38.710															Secretory - Signal peptide = yes (Signal Peptide exists and mature domain is compatible) - Estimated Cleavage site = 15	Secreted
DETALIHGGASGIGtTALAICHALGIK	T15(Phospho)	T15		160	KDETALIHGGASGIGTTALAICHALGIKTFA		X	3	AB57_3266	ABYAL3288	100.000	A1S_2766	100.000	NAD(P)H-quinone oxidoreductase			Cytoplasmic	Lipid metabolism		X	Q53FA7.2	39.091	4DUP_A	47.720															Secretory - Signal peptide = yes (Signal Peptide exists and mature domain is compatible) - Estimated Cleavage site = 21	Secreted
DG[T]L[T]ATIQNILTPGEENACTK	T5(Phospho)	T3/T5	X	51; 53	NKPKAVVKFTEQKDGTLTATIQNILTPGEEN; PKAVVKFTEQKDGTLTATIQNILTPGEENAC	X		1	AB57_3794	ABYAL3933	89.362	A1S_3343	90.000	Hypothetical protein			Unknown	Unknown	DUF2147 domain-containing protein		Q9FYG4.1	32.759	3BQ9_A	48.485												SP(Sec/SPI) - CS pos: 19-20. ANA-AD. Pr: 0.9863	Peptide signal(19-20)	Potential secretion	Secretory - Signal peptide = yes (Signal Peptide exists and mature domain is compatible) - Estimated Cleavage site = 19	Secreted
DGyHGCGNKDASSNIILQR	Y3(Phospho)	Y3		64	RNSSDSTVVASVKDGYHGCGNKDASSNIILQ	X		4	AB57_3011	ABYAL3106	82.848	A1S_2602	80.000	Rhombotarget A	rbtA		Unknown	Unknown	100% id. Acinetobacter group, t2ss	X	Q5UQB7.1	38.776	1QWY_A	58.621												SP(Sec/SPI) - CS pos: 19-20. AYS-AD. Pr: 0.9807	Peptide signal(19-20)	Potential secretion	Secretory - Signal peptide = yes (Signal Peptide exists and mature domain is compatible) - Estimated Cleavage site = 19	Secreted
DKGAQNGCILAGENItEEEAIAK	T16(Phospho)	T16		142	DKGAQNGCILAGENITEEEAIAKARAFGGLN		X	1	AB57_3101	ABYAL3201	99.737	A1S_2686	90.000	Carbamoyl-phosphate synthase small subunit	carA		Cytoplasmic	Nucleotide biosynthesis		X	Q6F8M7.1	93.931	1BXR_B	70.185													Peptide signal(21-22)		Non Secreted - Signal peptide = yes (Signal Peptide exists but mature domain is not compatible) - Estimated Cleavage site = 21	Not secreted
DNNLDyQPNQILVSCGGK	Y6(Phospho)	Y6		90	KKAIIAKLKRDNNLDYQPNQILVSCGGKQSF	X	X	1	AB57_2951	ABYAL2991	99.756	A1S_2508	90.000	Aspartate aminotransferase	aspC	aatA	Cytoplasmic	Amino acid metabolism			Q1RGV0.1	56.566	6F35_A	53.418															Secretory - Signal peptide = yes (Signal Peptide exists and mature domain is compatible) - Estimated Cleavage site = 18	Secreted
DNQANCVsEEAQK	S8(Phospho)	S8		83	VEEWKLFRDNQANCVSEEAQKLVGLSGLTDD	X	X	2	AB57_1504	ABYAL1562	97.163	A1S_1321	90.000	Hemolysin			Unknown	Unknown			P64493.1	39.241	6D2C_A	26.667												LIPO(Sec/SPII) - CS pos: 16-17. LTA-CS. Pr: 0.9997	Lipoprotein attached to outer membrane(16-17)	Potential secretion	Secretory - Signal peptide = yes (Signal Peptide exists and mature domain is compatible) - Estimated Cleavage site = 17	Secreted
DQNPFAIVLGCSDsR	S14(Phospho)	S14		53	AKDQNPFAIVLGCSDSRVPAEMVFDQGLGDL		X	1	AB57_1063	ABYAL1137	99.512	A1S_0984	90.000	Carbonic anhydrase			Cytoplasmic	Others metabolism pathway			P9WPJ8.1	37.561	2A5V_A	38.342															Secretory - Signal peptide = yes (Signal Peptide exists and mature domain is compatible) - Estimated Cleavage site = 16	Secreted
DtVYTCDLSYDYVK	T2(Phospho)	T2		387	EITIRVDLGRGQAKDTVYTCDLSYDYVKINA		X	1	AB57_0761	ABYAL0845	99.509	A1S_0712	90.000	Bifunctional ornithine acetyltransferase/N-acetylglutamate synthase	argJ		Cytoplasmic	Amino acid metabolism			Q6FED8.1	83.498	1VZ6_A	34.127															Mature domain - Signal peptide = no - Estimated Cleavage site = 0	Not secreted
DVCEIAEIsYDNFHELSK	S9(Phospho)	S9		109	TAEVRTRDVCEIAEISYDNFHELSKQYPDLS		X	1	AB57_1318	ABYAL1389	100.000	A1S_1182	100.000	Cyclic AMP receptor-like protein	vfr	crp	Cytoplasmic	Transcriptional regulator			P55222.1	54.545	2OZ6_A	54.545															Cytoplasmic - Signal peptide = no - Estimated Cleavage site = 0	Not secreted
DVtTGDTLCDEKNIITLER	T3(Phospho)	T3		392	IRAGDIAACVGLKDVTTGDTLCDEKNIITLE	X	X	3	AB57_0913	ABYAL1008	100.000	A1S_0868	100.000	Elongation factor G	fusA	far, fus	Cytoplasmic	Translation			A3M306.2	100.000	2RDO_7	71.714								X	193 (s. gordonii)	Elongation factor in protein synthesis	Attachment to human cells and mucins (fibronectine, factor H), plasminogen and others				Non Secreted - Signal peptide = yes (Signal Peptide exists but mature domain is not compatible) - Estimated Cleavage site = 20	Secreted
DyIHVVDLANAHLCALNNR	Y2(Phospho)	Y2		234	YGNDYDTVDGTGVRDYIHVVDLANAHLCALN	X	X	1	AB57_0114	ABYAL0083	99.115	A1S_0065	90.000	UDP-glucose 4-epimerase GalE	galE		Cytoplasmic	Carbohydrate catabolism	Dessication	X	P55180.1	62.575	1LRK_A	55.224		X												Potential secretion	Non Secreted - Signal peptide = yes (Signal Peptide exists but mature domain is not compatible) - Estimated Cleavage site = 19	Not secreted
E[SS]DPISYVVAGKPVGYAVDICNQFANDIKK	S2(Phospho)	S2/S3	X	46; 47	AKIKSTGKIVIGHRESSDPISYVVAGKPVGY; KIKSTGKIVIGHRESSDPISYVVAGKPVGYA	X		2	AB57_1725	ABYAL1756	100.000	A1S_1490	100.000	Amino acid ABC transporter substrate-binding protein	gltI	ybeJ, yzzK	Periplasmic	Amino acid metabolism			P37902.2	45.018	2VHA_A	45.620							Up-regulated					SP(Sec/SPI) - CS pos: 26-27. IQA-AD. Pr: 0.9695	Peptide signal(26-27)	Potential secretion	Secretory - Signal peptide = yes (Signal Peptide exists and mature domain is compatible) - Estimated Cleavage site = 19	Secreted
EAVGsIDNQLINIDCK	S5(Phospho)	S5		41	LPLSRFARIAREAVGSIDNQLINIDCKLSMD		X	1	AB57_0867	ABYAL0958	100.000	A1S_0815	100.000	Metal-binding protein			Cytoplasmic	Unknown			P43790.1	41.538	3A0B_C	55.556															Cytoplasmic - Signal peptide = no - Estimated Cleavage site = 0	Not secreted
EFGGNGIMVTAsHNPK	S12(Phospho)	S12		104	YIAREFGGNGIMVTASHNPKSDNGIKWILRG		X	1	AB57_0935	ABYAL1027	99.577	A1S_0887	90.000	Phosphomannomutase	algC		Cytoplasmic	Carbohydrate catabolism		X	Q88BD4.1	34.707	4MRQ_A	32.747		X													Cytoplasmic - Signal peptide = no - Estimated Cleavage site = 0	Not secreted
EGLCQLtPAGSNIAILYGGSVK	T7(Phospho)	T7		210	AQAMHAKIREGLCQLTPAGSNIAILYGGSVK		X	1	AB57_0411	ABYAL0358	99.245	A1S_0330	90.000	Triose-phosphate isomerase	tpiA		Cytoplasmic	Unknown		X	B0VE65.1	100.000	6NEE_A	45.455								X	100, 101 (bacteria)	Triose phosphate isomerase, enzyme D-glyceraldehyde 3-phosphate <=> dihydroxyacetone phosphate Carbohydrate degradation glycolysis Carbohydrate biosynthesis, gluconeogenesis	Adhesin, plasminogen binding				Non Secreted - Signal peptide = yes (Signal Peptide exists but mature domain is not compatible) - Estimated Cleavage site = 22	Secreted
EGVNyDKGCYLGQEIVAR	Y5(Phospho)	Y5		151	FQPQELRLHQREGVNYDKGCYLGQEIVARLW		X	1	AB57_3324	ABYAL3346	99.17	A1S_2824	90.000	Folate-binding protein YgfZ			Cytoplasmic	Unknown			P44000.1	30.049	1VLY_A	27.004															Secretory - Signal peptide = yes (Signal Peptide exists and mature domain is compatible) - Estimated Cleavage site = 17	Secreted
EIAyFFADNEICPR	Y4(Phospho)	Y4		131	AHGSDSVASAEREIAYFFADNEICPRTRXXX	X	X	2	AB57_0600	ABYAL0533	100.000	A1S_0498	100.000	Nucleoside diphosphate kinase	ndk		Cytoplasmic	Nucleotide biosynthesis			A3M207.2	100.000	4W98_A	100.000															Cytoplasmic - Signal peptide = no - Estimated Cleavage site = 0	Not secreted
EIsSCSNmGDFQAR	S3(Phospho); M8(Oxidation)	S3		351	DLEVWVPSQNTYREISSCSNMGDFQARRMKA		X	1	AB57_3147	ABYAL3245-ABYAL3246	100.000	A1S_2726-A1S_2727	100.000	Serine--tRNA ligase	serS		Cytoplasmic	Translation			B7GXI2.1	100.000	6H9X_A	66.200															Cytoplasmic - Signal peptide = no - Estimated Cleavage site = 0	Not secreted
ELIsNASDACDK	S4(Phospho)	S4		39	HSLYSNPEIFLRELISNASDACDKLRFEGIN		X	1	AB57_0378	ABYAL0319-ABYAL0320	97.959			Molecular chaperone HtpG	htpG		Cytoplasmic	Folding and maturation			Q6FF82.1	91.094	2IOP_A	52.969															Mature domain - Signal peptide = no - Estimated Cleavage site = 0	Not secreted
ELIsNASDACDKLR	S4(Phospho)	S4		39	HSLYSNPEIFLRELISNASDACDKLRFEGIN	X		1	AB57_0378	ABYAL0319-ABYAL0320	97.959			Molecular chaperone HtpG	htpG		Cytoplasmic	Folding and maturation			Q6FF82.1	91.094	2IOP_A	52.969															Mature domain - Signal peptide = no - Estimated Cleavage site = 0	Not secreted
ELsYNNIADTDAALECVK	S3(Phospho)	S3		252	EASVSTAKQLQGKELSYNNIADTDAALECVK		X	2	AB57_2525	ABYAL2634-ABYAL2633	100.000	A1S_2188-A1S_2187	100.000	Bifunctional phosphoribosylaminoimidazolecarboxamide formyltransferase/inosine monophosphate cyclohydrolase	purH		Cytoplasmic	Nucleotide biosynthesis			A4XQ60.1	77.068	3ZZM_A	45.541															Cytoplasmic - Signal peptide = no - Estimated Cleavage site = 0	Not secreted
EsGLDGVVCSAQEAK	S2(Phospho)	S2		151	EPVEQVKRLAKLTKESGLDGVVCSAQEAKIL		X	1	AB57_1821	ABYAL1855	99.561	A1S_1575	90.000	Orotidine 5'-phosphate decarboxylase	pyrF		Cytoplasmic	Nucleotide biosynthesis			B7I534.1	100.000	3LDV_A	57.778															Secretory - Signal peptide = yes (Signal Peptide exists and mature domain is compatible) - Estimated Cleavage site = 21	Secreted
EVFsLVEHYLK	S4(Phospho)	S4		161	FGCPFEGKISEREVFSLVEHYLKLGIHNITL	X		1	AB57_1547		0.000		0.000	Hydroxymethylglutaryl-CoA lyase			Cytoplasmic	Others metabolism pathway	Synthesis and degradation of ketone bodies	X	O34873.1	40.614	1YDO_A	40.273															Cytoplasmic - Signal peptide = no - Estimated Cleavage site = 0	Not secreted
EYCGHGIGtVFHDEPQVLHYGQAGTGmR	T9(Phospho); M27(Oxidation)	T9		189	ERFSVVREYCGHGIGTVFHDEPQVLHYGQAG		X	1	AB57_2757	ABYAL2789	100.000	A1S_2324	100.000	Type I methionyl aminopeptidase	map	map1	Cytoplasmic	Folding and maturation			P0AE18.1	60.618	6MRF_A	99.618															Cytoplasmic - Signal peptide = no - Estimated Cleavage site = 0	Not secreted
FCPtGGITAETAPDFLK	T4(Phospho)	T4		157	LKAFYGPFPNLRFCPTGGITAETAPDFLKQP		X	3	AB57_0588	ABYAL0519	99.517	A1S_0484	90.000	2-dehydro-3-deoxyphosphogluconate aldolase	eda	hga, kdg, kga	Cytoplasmic	Carbohydrate catabolism	Pentose phosphate pathway	X	O68283.2	45.545	5XSE_A	45.673															Non Secreted - Signal peptide = yes (Signal Peptide exists but mature domain is not compatible) - Estimated Cleavage site = 21	Not secreted
FCPTGGItAETAPDFLK	T8(Phospho)	T8		161	YGPFPNLRFCPTGGITAETAPDFLKQPNVVC		X	3	AB57_0588	ABYAL0519	99.517	A1S_0484	90.000	2-dehydro-3-deoxyphosphogluconate aldolase	eda	hga, kdg, kga	Cytoplasmic	Carbohydrate catabolism	Pentose phosphate pathway	X	O68283.2	45.545	5XSE_A	45.673															Non Secreted - Signal peptide = yes (Signal Peptide exists but mature domain is not compatible) - Estimated Cleavage site = 21	Not secreted
FmGVCAmyAYNSAVAAVEHAGLK	M2(Oxidation); M7(Oxidation); Y8(Phospho)	Y8		73	NIDRKLKRFMGVCAMYAYNSAVAAVEHAGLK		X	2	AB57_0909	ABYAL1003-ABYAL1004	100.000	A1S_0863-A1S_0864	100.000	Beta-ketoacyl-[acyl-carrier-protein] synthase I	fabB		Cytoplasmic	Lipid metabolism		X	Q02K94.1	55.012	4XOX_A	57.946												LIPO(Sec/SPII) - CS pos: 13-14. INS-CI. Pr: 0.6484			Secretory - Signal peptide = yes (Signal Peptide exists and mature domain is compatible) - Estimated Cleavage site = 19	Secreted
FsILGSLSEADLVTPATCK	S2(Phospho)	S2		480	SSVGQDIRYGQVAKFSILGSLSEADLVTPAT	X		4	AB57_3011	ABYAL3106	82.848	A1S_2602	80.000	Rhombotarget A	rbtA		Unknown	Unknown	100% id. Acinetobacter group, t2ss	X	Q5UQB7.1	38.776	1QWY_A	58.621												SP(Sec/SPI) - CS pos: 19-20. AYS-AD. Pr: 0.9807	Peptide signal(19-20)	Potential secretion	Secretory - Signal peptide = yes (Signal Peptide exists and mature domain is compatible) - Estimated Cleavage site = 19	Secreted
FtFCALANTGR	T2(Phospho)	T2		623	FPEGINAYGTDAVRFTFCALANTGRDIKFDL		X	1	AB57_3164	ABYAL3264-ABYAL3265	99.511	A1S_2742-A1S_2743	90.000	Valine--tRNA ligase	valS		Cytoplasmic	Translation			Q6F8F0.1	89.245	1GAX_A	41.343															Mature domain - Signal peptide = no - Estimated Cleavage site = 0	Not secreted
G[ST]PHFDFVAGECAK	S2(Phospho)	S2/T3	X	88; 89	NQFDAIIALGAVIRGSTPHFDFVAGECAKGL; QFDAIIALGAVIRGSTPHFDFVAGECAKGLG	X		1	AB57_3839	ABYAL3988	100.000	A1S_3389	100.000	6,7-dimethyl-8-ribityllumazine synthase	ribH	ribE	Cytoplasmic	Cofacters & vitamins		X	A3MA34.2	100.000	3MK3_1	60.000															Non Secreted - Signal peptide = yes (Signal Peptide exists but mature domain is not compatible) - Estimated Cleavage site = 18	Not secreted
GAEyVVDFLPK	Y4(Phospho)	Y4		51	FGRQKGHTELYRGAEYVVDFLPKVKIEIAIS	X		1	AB57_0309	ABYAL0245	100.000	A1S_0218	100.000	Transcriptional regulator	glnK		Cytoplasmic Membrane	Transcriptional regulator	Nitrogen regulatory protein P-II		Q52905.1	73.214	1GNK_A	71.429															Cytoplasmic - Signal peptide = no - Estimated Cleavage site = 0	Not secreted
GANCtVLTIGENFK	T5(Phospho)	T5		153	PIGSNVENFIRGANCTVLTIGENFKVPTRFI		X	1	AB57_1419	ABYAL1470	100.000	A1S_1246	100.000	Universal stress protein			Cytoplasmic	Unknown			P73475.1	28.322	6I3M_G	27.027															Non Secreted - Signal peptide = yes (Signal Peptide exists but mature domain is not compatible) - Estimated Cleavage site = 21	Not secreted
GCEQPsGYTEPLLHAAR	S6(Phospho)	S6		701	FQAASDLIFKGCEQPSGYTEPLLHAARLKLK		X	1	AB57_1825	ABYAL1916	100.000	A1S_1601	100.000	Malate synthase G	glcB		Cytoplasmic	Carbohydrate catabolism			Q88QX8.1	65.055	5OAS_A	64.917								X	81 (m. tuberculosis)	Malate synthase, enzyme Catalyzes the condensation and subsequent hydrolysis of acetyl-coenzyme A (acetyl-CoA) and glyoxylate to form malate and CoA Acetyl-CoA + H2O + glyoxylate => malate + CoA Carbohydrate metabolism; glyoxylate cycle glyoxylate pathway enables bacteria to assimilate two-carbon compounds into the TCA cycle	Binds fibronectin and laminin and A549 lung epithelial cells				Cytoplasmic - Signal peptide = no - Estimated Cleavage site = 0	Secreted
GECQVGIVYATDAAIsK	S16(Phospho)	S16		202	GECQVGIVYATDAAISKDVKVAGIFPENTHS	X		1	AB57_1980		0.000		0.000	Molybdate ABC transporter substrate-binding protein	modA		Periplasmic	Transport	Molybdate transport	X	P37329.1	43.952	6NIO_A	47.210												SP(Sec/SPI) - CS pos: 29-30. AKA-ES. Pr: 0.8562	Peptide signal(29-30)	Potential secretion	Secretory - Signal peptide = yes (Signal Peptide exists and mature domain is compatible) - Estimated Cleavage site = 17	Secreted
GFHIHENPsCAPAVK	S9(Phospho)	S9		93	DLPSGTRGFHIHENPSCAPAVKDGKPGAALA		X	1	AB57_3598	ABYAL3715	100.000	A1S_3143	100.000	Superoxide dismutase	sodC		Periplasmic	Adaptation			P0AGD1.1	58.000	1ESO_A	58.000		X						X	391 (s. cerevisiae)	Superoxide dismutase, catalysis of superoxide (O2-) to hydrogen peroxide (H2O2), remove reactive oxygen species, 2 superoxide -> oxygen and H2O2	Binds DNA, transcription factor in response to H2O2, a reactive oxygen species (ROS), regulates expression of genes involved in oxidative resistance and DNA damage repair, ROS treatment increases Sod1 binding to the promoters of RNR3 and GRE2	LIPO(Sec/SPII) - CS pos: 20-21. TVG-CS. Pr: 0.9979	Lipoprotein attached to outer membrane(20-21)	Potential secretion	Secretory - Signal peptide = yes (Signal Peptide exists and mature domain is compatible) - Estimated Cleavage site = 32	Secreted
GFPNQPFLTStVDANAITIASSSCEIQGNINK	T11(Phospho)	T11		176	SYYVRGFPNQPFLTSTVDANAITIASSSCEI	X		2	AB57_2004	ABYAL1776	54.706	A1S_1507	50.000	Fimbrial protein			Extracellular	Bacterial adhesion		X	P21648.1	33.235	3U4K_A	35.758							Down-regulated					SP(Sec/SPI) - CS pos: 23-24. ANA-SC. Pr: 0.4925	Peptide signal(19-20)	Potential secretion	Secretory - Signal peptide = yes (Signal Peptide exists and mature domain is compatible) - Estimated Cleavage site = 22	Secreted
GFtQDDAHIFCTK	T3(Phospho)	T3		379	EPSGSLHGIMRVRGFTQDDAHIFCTKEQIGK		X	2	AB57_0695	ABYAL0631	99.844	A1S_0592	90.000	Threonine--tRNA ligase	thrS		Cytoplasmic	Translation		X	B7I688.1	100.000	1QF6_A	63.780								X	227 (e. coli)	Threonine-tRNA ligase, enzyme ATP + L-threonine + tRNA(Thr) => AMP + diphosphate + L-threonyl-tRNA(Thr)	Binds mRNA binds mRNA encoding threonyl-tRNA synthetase, controls expression of its own gene at the translational level				Cytoplasmic - Signal peptide = no - Estimated Cleavage site = 0	Not secreted
GGNDsLENGQVIACSLK	S5(Phospho)	S5		246	KEAGGVVVDARGGNDSLENGQVIACSLKMLK		X	1	AB57_3557	ABYAL3673	99.639	A1S_3105	90.000	Inositol-1-monophosphatase	suhB	ssyA	Cytoplasmic	Others metabolism pathway	Inositol biosynthetic process		Q9HXI4.1	48.148	6IB7_A	46.212							Down-regulated								Cytoplasmic - Signal peptide = no - Estimated Cleavage site = 0	Not secreted
GGRtCHAAIIAR	T4(Phospho)	T4		416	VMKRAAAIITNRGGRTCHAAIIARELGVPAI	X		2	AB57_2501	ABYAL2609	99.873	A1S_2164	90.000	Phosphoenolpyruvate synthase	ppsA	pps	Cytoplasmic	Carbohydrate catabolism			Q02KR1.1	79.543	2OLS_A	67.681															Cytoplasmic - Signal peptide = no - Estimated Cleavage site = 0	Not secreted
GHNVCAVFTANGNEPQPEsK	S19(Phospho)	S19		397	VCAVFTANGNEPQPESKLAILFTGILQAVDS	X	X	2	AB57_1441	ABYAL1493	95.913	A1S_1264	90.000	Serine hydrolase			Unknown	Drug resistance	Putative class A beta-lactamase	X			2XEP_A	27.984												SP(Sec/SPI) - CS pos: 36-37. THA-AT. Pr: 0.7371	Peptide signal(36-37)		Secretory - Signal peptide = yes (Signal Peptide exists and mature domain is compatible) - Estimated Cleavage site = 22	Secreted
GHNVCAVFtANGNEPQPESK	T9(Phospho)	T9		387	VIGKTQKGHNVCAVFTANGNEPQPESKLAIL	X	X	2	AB57_1441	ABYAL1493	95.913	A1S_1264	90.000	Serine hydrolase			Unknown	Drug resistance	Putative class A beta-lactamase	X			2XEP_A	27.984												SP(Sec/SPI) - CS pos: 36-37. THA-AT. Pr: 0.7371	Peptide signal(36-37)		Secretory - Signal peptide = yes (Signal Peptide exists and mature domain is compatible) - Estimated Cleavage site = 22	Secreted
GITItSAATTCFWSGMGNQFPQHR	T5(Phospho)	T5		64	TMDWMEQEQERGITITSAATTCFWSGMGNQF		X	3	AB57_0913	ABYAL1008	100.000	A1S_0868	100.000	Elongation factor G	fusA	far, fus	Cytoplasmic	Translation			A3M306.2	100.000	2RDO_7	71.714								X	193 (s. gordonii)	Elongation factor in protein synthesis	Attachment to human cells and mucins (fibronectine, factor H), plasminogen and others				Non Secreted - Signal peptide = yes (Signal Peptide exists but mature domain is not compatible) - Estimated Cleavage site = 20	Secreted
GLVEVNDHCA[TS]VEGVYAIGDLVR	T11(Phospho)	T11/S12	X	308; 309	KLTERGLVEVNDHCATSVEGVYAIGDLVRGP; LTERGLVEVNDHCATSVEGVYAIGDLVRGPM	X	X	2	AB57_3124	ABYAL3236	100.000	A1S_2717	100.000	Dihydrolipoamide dehydrogenase	lpdA	lpd, acoD, lpdG	Cytoplasmic	Carbohydrate catabolism			P31052.4	64.017	6BZ0_A	99.790							Up-regulated								Cytoplasmic - Signal peptide = no - Estimated Cleavage site = 0	Not secreted
GNLtPELAQVIDTIAATCK	T4(Phospho)	T4		18	NLTLSQFLQQEKGNLTPELAQVIDTIAATCK		X	1	AB57_3005	ABYAL3100	99.074	A1S_2596	90.000	Fructose-1,6-bisphosphatase	fbp	fdp	Cytoplasmic	Carbohydrate catabolism			B0VDK0.1	100.000	1D9Q_A	40.469								X	337 (h. sapiens)	Fructose-1,6-bisphosphatase 1, enzyme in gluconeogenesis, D-fructose 1,6-bisphosphate + H2O => D-fructose 6-phosphate + phosphate	Binds to HIF (hypoxia inducible factor) protein and inhibits nuclear HIF action				Cytoplasmic - Signal peptide = no - Estimated Cleavage site = 0	Not secreted
GQCVGtVHPVTQVQER	T6(Phospho)	T6		104	ETIDITLPGRGQCVGTVHPVTQVQERICQFF		X	1	AB57_0704	ABYAL0642	99.694	A1S_0601	90.000	Phenylalanine--tRNA ligase subunit alpha	pheS		Cytoplasmic	Translation		X	B0V5Q6.1	100.000	3PCO_A	63.158															Non Secreted - Signal peptide = yes (Signal Peptide exists but mature domain is not compatible) - Estimated Cleavage site = 21	Not secreted
GtCVVIEDLADAIK	T2(Phospho)	T2		243	AKMKEGAIFLNAARGTCVVIEDLADAIKSGH		X	1	AB57_3607	ABYAL3724	100.000	A1S_3152	100.000	D-3-phosphoglycerate dehydrogenase	serA		Cytoplasmic	Amino acid metabolism			P43885.1	64.390	1PSD_A	61.275															Cytoplasmic - Signal peptide = no - Estimated Cleavage site = 0	Not secreted
GVG[ST]QGDQ[T]FDMNILcNGGINPTGYEEK	S4(Phospho); C17(Carbamidomethyl)	S4/T5/T10	X	214; 215; 220	VQLPTVTKAGFKGVGSTQGDQTFDMNILCNG; QLPTVTKAGFKGVGSTQGDQTFDMNILCNGG; TKAGFKGVGSTQGDQTFDMNILCNGGINPTG		X	2	AB57_2004	ABYAL1776	54.706	A1S_1507	50.000	Fimbrial protein			Extracellular	Bacterial adhesion		X	P21648.1	33.235	3U4K_A	35.758							Down-regulated					SP(Sec/SPI) - CS pos: 23-24. ANA-SC. Pr: 0.4925	Peptide signal(19-20)	Potential secretion	Secretory - Signal peptide = yes (Signal Peptide exists and mature domain is compatible) - Estimated Cleavage site = 22	Secreted
GyRIVTISLKR	Y2(Phospho)	Y2		332	KQWFNINTHAHKVKGYRIVTISLKRAGIAPG		X	1	AB57_3350	ABYAL3369	99.818	A1S_2846	90.000	Sulfite reductase	cysI		Cytoplasmic	Others metabolism pathway		X	Q73YC1.1	26.585	1ZJ8_A	26.789															Cytoplasmic - Signal peptide = no - Estimated Cleavage site = 0	Not secreted
HANPCGVAVsLDGIK	S10(Phospho)	S10		288	ACVIVKHANPCGVAVSLDGIKAAYDLAYATD		X	2	AB57_2525	ABYAL2634-ABYAL2633	100.000	A1S_2188-A1S_2187	100.000	Bifunctional phosphoribosylaminoimidazolecarboxamide formyltransferase/inosine monophosphate cyclohydrolase	purH		Cytoplasmic	Nucleotide biosynthesis			A4XQ60.1	77.068	3ZZM_A	45.541															Cytoplasmic - Signal peptide = no - Estimated Cleavage site = 0	Not secreted
HGHLHGLVNCAGIGPsAK	S16(Phospho)	S16		92	HGHLHGLVNCAGIGPSAKVVGREGVHDLGLF	X	X	1	AB57_2482	ABYAL2592	100.000	A1S_2150	100.000	3-hydroxyacyl-CoA dehydrogenase			Cytoplasmic	Lipid metabolism		X	P9WGQ6.1	53.101	4O5O_A	61.328		X													Non Secreted - Signal peptide = yes (Signal Peptide exists but mature domain is not compatible) - Estimated Cleavage site = 21	Not secreted
HHN[TY]VVNLNNLIK	Y5(Phospho)	T4/Y5	X	35; 36	ISKETLEYHHDKHHNTYVVNLNNLIKGTDLE; SKETLEYHHDKHHNTYVVNLNNLIKGTDLEG		X	1	AB57_2777	ABYAL2811	100.000	A1S_2343	100.000	Superoxide dismutase	sodB		Periplasmic	Adaptation	Stress response & adaptation		P18655.1	69.312	1DT0_A	61.929		X	X					X	96 (m. avium)	Superoxide dismutase, enzyme antioxidant convert superoxide anion radicals into O2 and H2O2	Adhesin			Potential secretion	Non Secreted - Signal peptide = yes (Signal Peptide exists but mature domain is not compatible) - Estimated Cleavage site = 21	Secreted
HLSQADAEGFyAEHK	Y11(Phospho)	Y11		51	ATKMKHLSQADAEGFYAEHKERGFFGDLVAF		X	2	AB57_0600	ABYAL0533	100.000	A1S_0498	100.000	Nucleoside diphosphate kinase	ndk		Cytoplasmic	Nucleotide biosynthesis			A3M207.2	100.000	4W98_A	100.000															Cytoplasmic - Signal peptide = no - Estimated Cleavage site = 0	Not secreted
HQQTVLEGtHLCLAWLQQQK	T9(Phospho)	T9		38	LNSARKKHQQTVLEGTHLCLAWLQQQKKLFS		X	1	AB57_3006	ABYAL3101	99.614	A1S_2597	90.000	rRNA methyltransferase			Cytoplasmic	DNA/RNA metabolism			P74261.1	34.363	2I6D_A	32.946															Cytoplasmic - Signal peptide = no - Estimated Cleavage site = 0	Not secreted
HsCAHLVGHAVK	S2(Phospho)	S2		74	IITPKDEEGLEIIRHSCAHLVGHAVKQLFPE		X	2	AB57_0695	ABYAL0631	99.844	A1S_0592	90.000	Threonine--tRNA ligase	thrS		Cytoplasmic	Translation		X	B7I688.1	100.000	1QF6_A	63.780								X	227 (e. coli)	Threonine-tRNA ligase, enzyme ATP + L-threonine + tRNA(Thr) => AMP + diphosphate + L-threonyl-tRNA(Thr)	Binds mRNA binds mRNA encoding threonyl-tRNA synthetase, controls expression of its own gene at the translational level				Cytoplasmic - Signal peptide = no - Estimated Cleavage site = 0	Not secreted
HyAHVDCPGHADYVK	Y2(Phospho)	Y2		77	TINTSHVEYDSPTRHYAHVDCPGHADYVKNM	X	X	6	AB57_0362-AB57_0914	ABYAL0303-ABYAL1009	100.000	A1S_0869-A1S_0279	100.000	Elongation factor Tu	tufA	tuf1, tuf2, tuf,tufB,tufA	Cytoplasmic	Translation	Osmotic pressure		A3M1F6.2	100.000	6MIJ_A	100.000								X	22,23,24,323 (bacteria)	Elongation factor in protein synthesis	Attachment to human cells and mucins (fibronectine, factor H)				Secretory - Signal peptide = yes (Signal Peptide exists and mature domain is compatible) - Estimated Cleavage site = 13	Secreted
HYAHVDCPGHADyVK	Y13(Phospho)	Y13		88	PTRHYAHVDCPGHADYVKNMITGAAQMDGAI	X	X	6	AB57_0362-AB57_0914	ABYAL0303-ABYAL1009	100.000	A1S_0869-A1S_0279	100.000	Elongation factor Tu	tufA	tuf1, tuf2, tuf,tufB,tufA	Cytoplasmic	Translation	Osmotic pressure		A3M1F6.2	100.000	6MIJ_A	100.000								X	22,23,24,323 (bacteria)	Elongation factor in protein synthesis	Attachment to human cells and mucins (fibronectine, factor H)				Secretory - Signal peptide = yes (Signal Peptide exists and mature domain is compatible) - Estimated Cleavage site = 13	Secreted
IAEGsVIVCTVTGNGLK	S5(Phospho)	S5		335	GGAIRDIKAGKIAEGSVIVCTVTGNGLKDPD		X	2	AB57_0327	ABYAL0266	100.000	A1S_0238	100.000	Threonine synthase	thrC		Cytoplasmic	Amino acid metabolism		X	P74193.1	52.674	2ZSJ_A	52.589								X	205 (b. subtilis)	Cysteine synthase, enzyme O-acetyl-serine + H2S = cysteine + acetate Amino-acid biosynthesis, biosynthesis of cysteine	Transcriptional regulator regulates activity of CymR transcription factor forms complex with CymR that represses transcription of the CymR regulon				Mature domain - Signal peptide = no - Estimated Cleavage site = 0	Not secreted
IANLHNILFCEsNPIPVK	S12(Phospho)	S12		253	LNNKIANLHNILFCESNPIPVKWALHEMGLI		X	2	AB57_3876	ABYAL4025	100.000	A1S_3423	100.000	4-hydroxy-tetrahydrodipicolinate synthase	dapA		Cytoplasmic	Amino acid metabolism	Monobactam biosynthesis	X	A4VN86.1	62.414	3PUD_A	100.000															Secretory - Signal peptide = yes (Signal Peptide exists and mature domain is compatible) - Estimated Cleavage site = 20	Secreted
IGEVHDGAAtMDWMEQEQER	T10(Phospho)	T10		49	TGVSHKIGEVHDGAATMDWMEQEQERGITIT		X	3	AB57_0913	ABYAL1008	100.000	A1S_0868	100.000	Elongation factor G	fusA	far, fus	Cytoplasmic	Translation			A3M306.2	100.000	2RDO_7	71.714								X	193 (s. gordonii)	Elongation factor in protein synthesis	Attachment to human cells and mucins (fibronectine, factor H), plasminogen and others				Non Secreted - Signal peptide = yes (Signal Peptide exists but mature domain is not compatible) - Estimated Cleavage site = 20	Secreted
IGSHPADSQLAAAIQtACFNNK	T16(Phospho)	T16		404	IGSHPADSQLAAAIQTACFNNKLLLEKGGRN	X	X	2	AB57_2881	ABYAL2933	99.782	A1S_2454	90.000	Diaminobutyrate--2-oxoglutarate aminotransferase	dat		Cytoplasmic	Amino acid metabolism		X	P56744.1	96.937	4UOX_A	34.204		X													Mature domain - Signal peptide = no - Estimated Cleavage site = 0	Not secreted
IGsPNPASQYCVEQGGK	S3(Phospho)	S3		32	CSSVQHKDSTPPKIGSPNPASQYCVEQGGKL	X	X	2	AB57_1504	ABYAL1562	97.163	A1S_1321	90.000	Hemolysin			Unknown	Unknown			P64493.1	39.241	6D2C_A	26.667												LIPO(Sec/SPII) - CS pos: 16-17. LTA-CS. Pr: 0.9997	Lipoprotein attached to outer membrane(16-17)	Potential secretion	Secretory - Signal peptide = yes (Signal Peptide exists and mature domain is compatible) - Estimated Cleavage site = 17	Secreted
IIGIDLGtTNSCVAVLEGDK	T8(Phospho)	T8		11	XXXXXMAKIIGIDLGTTNSCVAVLEGDKVKV		X	1	AB57_0048	ABYAL3518	99.845	A1S_2960	90.000	Chaperone protein DnaK	dnaK		Cytoplasmic	Folding and maturation			B0V5U4.1	100.000	2KHO_A	71.382								X	18,19,20,21 (bacteria)	Chaperone	Plasminogen binding				Secretory - Signal peptide = yes (Signal Peptide exists and mature domain is compatible) - Estimated Cleavage site = 19	Secreted
IItCDSATQAVLSLK	T3(Phospho)	T3		112	FDSPYQYNAQIERIITCDSATQAVLSLKLNK	X		1	AB57_3025	ABYAL3120	99.363	A1S_2616	90.000	Hypothetical protein			Unknown	Unknown			Q9WVM8.1	26.761																Potential secretion	Mature domain - Signal peptide = no - Estimated Cleavage site = 0	Not secreted
ILGNsQIVPIDGHCVR	S5(Phospho)	S5		256	EEWKGQVETNKILGNSQIVPIDGHCVRIGAM	X	X	1	AB57_0507	ABYAL0457	100.000	A1S_0427	100.000	Aspartate-semialdehyde dehydrogenase	asd	dhaS	Cytoplasmic	Amino acid metabolism			P57008.1	68.564	3UW3_A	72.118															Secretory - Signal peptide = yes (Signal Peptide exists and mature domain is compatible) - Estimated Cleavage site = 18	Secreted
ILtDGTENLGACPNR	T3(Phospho)	T3		111	DVTFRGMFGSRIKILTDGTENLGACPNRMDA		X	2	AB57_0206	ABYAL0193	82.72	A1S_0170	80.000	TonB-dependent copper receptor	OprC		Outer membrane protein	Transport		X	Q6BTC0.2	24.719	6FOK_A	48.854								X	93 (l. lactis)	Pyruvate kinase, enzyme ADP + phosphoenolpyruvate => ATP + pyruvate Carbohydrate degradation, glycolysis	Binding to invertase, a hyperglycosylated mannoprotein from Saccharomyces cerevisiae	SP(Sec/SPI) - CS pos: 26-27. VFA-ES. Pr: 0.9520	Peptide signal(26-27)	Potential secretion	Secretory - Signal peptide = yes (Signal Peptide exists and mature domain is compatible) - Estimated Cleavage site = 15	Secreted
IPELLAGNIDMECGtTTNSK	T15(Phospho)	T15		109	RIPELLAGNIDMECGTTTNSKQRQQQVGFST	X		2	AB57_1725	ABYAL1756	100.000	A1S_1490	100.000	Amino acid ABC transporter substrate-binding protein	gltI	ybeJ, yzzK	Periplasmic	Amino acid metabolism			P37902.2	45.018	2VHA_A	45.620							Up-regulated					SP(Sec/SPI) - CS pos: 26-27. IQA-AD. Pr: 0.9695	Peptide signal(26-27)	Potential secretion	Secretory - Signal peptide = yes (Signal Peptide exists and mature domain is compatible) - Estimated Cleavage site = 19	Secreted
ISALNtELLK	T6(Phospho)	T6		134	PQDLSEVRLKISALNTELLKXXXXXXXXXXX	X		1	AB57_2416	ABYAL2518	97.826	A1S_2084	90.000	Chorismate mutase	aroQ		Periplasmic	Amino acid metabolism			Q7CHH5.1	59.055	2GBB_A	62.037												SP(Sec/SPI) - CS pos: 29-30. AQA-YQ. Pr: 0.9189	Peptide signal(29-30)		Secretory - Signal peptide = yes (Signal Peptide exists and mature domain is compatible) - Estimated Cleavage site = 18	Secreted
IVPVtAFAQNCSLVWDSETK	T5(Phospho)	T5		10	XXXXXXMLQVKIVPVTAFAQNCSLVWDSETK		X	1	AB57_0462	ABYAL0411	99.535	A1S_0383	90.000	MBL fold metallo-hydrolase			Cytoplasmic	Quorum sensing	YcbL of e. coli - 50,48 % of identity / yqgX of b. subtilis - 30,13% of identity	X	P75849.1	50.481	2XF4_A	50.481															Secretory - Signal peptide = yes (Signal Peptide exists and mature domain is compatible) - Estimated Cleavage site = 16	Secreted
IyVKPVLELCK	Y2(Phospho)	Y2		233	DGRPLADVAMEPTRIYVKPVLELCKQVDVHA		X	1	AB57_3014	ABYAL3109	100.000	A1S_2605	100.000	Phosphoribosylformylglycinamidine cyclo-ligase	purM	purG	Cytoplasmic	Nucleotide biosynthesis		X	A3M7X8.2	100.000	1CLI_A	68.376															Mature domain - Signal peptide = no - Estimated Cleavage site = 0	Not secreted
K[Y]EM[YY]GLQSVQDK	Y2(Phospho)	Y2/Y5/Y6	X	63; 66; 67	DVPGMAVGVIQNNKKYEMYYGLQSVQDKKAV; GMAVGVIQNNKKYEMYYGLQSVQDKKAVNSS, GMAVGVIQNNKKYEMYYGLQSVQDKKAVNRS; MAVGVIQNNKKYEMYYGLQSVQDKKAVNSST, MAVGVIQNNKKYEMYYGLQSVQDKKAVNRST		X	2	AB57_0009-AB57_2796	ABYAL2834	97.943-99.219	A1S_2367	90.000	Beta-lactamase	ampC	ampA	Periplasmic	Drug resistance			P24735.2	40.759-42.051	5W12_A-AQD4	97.260-98.333	X											SP(Sec/SPI) - CS pos: 23-24. IYA-DN. Pr: 0.9937 ; SP(Sec/SPI) - CS pos: 23-24. IYA-GN. Pr: 0.9845	Peptide signal(23-24)	Potential secretion	Secretory - Signal peptide = yes (Signal Peptide exists and mature domain is compatible) - Estimated Cleavage site = 22	Secreted
KAGVPtVPGCDHAVTIHNALAEAK	T6(Phospho)	T6		130	NKVSAIVAMKKAGVPTVPGCDHAVTIHNALA		X	2	AB57_2360	ABYAL2388	100.000	A1S_2011	100.000	Acetyl-CoA carboxylase biotin carboxylase subunit	accC		Cytoplasmic	Lipid metabolism		X	P37798.1	64.944	2C00_A	64.944			X												Cytoplasmic - Signal peptide = no - Estimated Cleavage site = 0	Not secreted
KAVNSSTIFELGsVSK	S13(Phospho)	S13		88	QDKKAVNSSTIFELGSVSKLFTATAGGYAKN	X		2	AB57_0009	ABYAL2834	97.943	A1S_2367	90.000	Beta-lactamase	ampC	ampA	Periplasmic	Drug resistance			P24735.2	40.759	5W12_A	97.260	X											SP(Sec/SPI) - CS pos: 23-24. IYA-DN. Pr: 0.9937	Peptide signal(23-24)	Potential secretion	Secretory - Signal peptide = yes (Signal Peptide exists and mature domain is compatible) - Estimated Cleavage site = 22	Secreted
KAVNSSTIFELGSVsK	S15(Phospho)	S15		90	KKAVNSSTIFELGSVSKLFTATAGGYAKNKG	X		2	AB57_0009	ABYAL2834	97.943	A1S_2367	90.000	Beta-lactamase	ampC	ampA	Periplasmic	Drug resistance			P24735.2	40.759	5W12_A	97.260	X											SP(Sec/SPI) - CS pos: 23-24. IYA-DN. Pr: 0.9937	Peptide signal(23-24)	Potential secretion	Secretory - Signal peptide = yes (Signal Peptide exists and mature domain is compatible) - Estimated Cleavage site = 22	Secreted
KCATQEGILVGIsSGAALAAAAK	S13(Phospho)	S13		287	WARKCATQEGILVGISSGAALAAAAKIAERP		X	2	AB57_0213	ABYAL0198	98.198	A1S_0177	90.000	Cysteine synthase A	cysK		Cytoplasmic	Amino acid metabolism			Q59966.1	65.190	5J43_A	64.353							Up-regulated	X	205 (b. subtilis)	Cysteine synthase, enzyme O-acetyl-serine + H2S = cysteine + acetate Amino-acid biosynthesis, biosynthesis of cysteine	Transcriptional regulator regulates activity of CymR transcription factor forms complex with CymR that represses transcription of the CymR regulon				Non Secreted - Signal peptide = yes (Signal Peptide exists but mature domain is not compatible) - Estimated Cleavage site = 21	Not secreted
KCAtQEGILVGISSGAALAAAAK	T4(Phospho)	T4		278	PVSSEEAIQWARKCATQEGILVGISSGAALA		X	2	AB57_0213	ABYAL0198	98.198	A1S_0177	90.000	Cysteine synthase A	cysK		Cytoplasmic	Amino acid metabolism			Q59966.1	65.190	5J43_A	64.353							Up-regulated	X	205 (b. subtilis)	Cysteine synthase, enzyme O-acetyl-serine + H2S = cysteine + acetate Amino-acid biosynthesis, biosynthesis of cysteine	Transcriptional regulator regulates activity of CymR transcription factor forms complex with CymR that represses transcription of the CymR regulon				Non Secreted - Signal peptide = yes (Signal Peptide exists but mature domain is not compatible) - Estimated Cleavage site = 21	Not secreted
KDDICYAtQNR	T8(Phospho)	T8		201	FPNIQGPRKDDICYATQNRQDAVRDLAEKCD		X	1	AB57_3626	ABYAL3744	100.000	A1S_3169	100.000	4-hydroxy-3-methylbut-2-enyl diphosphate reductase	ispH	lytB	Cytoplasmic	Others metabolism pathway			A3M9H2.2	100.000	4H4C_A	64.444															Cytoplasmic - Signal peptide = no - Estimated Cleavage site = 0	Not secreted
KQQGEWV[SY]NHNGVTFNGTCQPNENGK	S8(Phospho)	S8/Y9	X	49; 50	KQIRVCAKKQQGEWVSYNHNGVTFNGTCQPN; QIRVCAKKQQGEWVSYNHNGVTFNGTCQPNE		X	1	AB57_2521	ABYAL2629	100.000	A1S_2183	100.000	Hypothetical protein			Unknown	Unknown	Putative signal peptide-containing protein		P13470.2	40.625	6BO5_A	52.632												SP(Sec/SPI) - CS pos: 24-25. THA-AD. Pr: 0.9892	Peptide signal(24-25)	Potential secretion	Secretory - Signal peptide = yes (Signal Peptide exists and mature domain is compatible) - Estimated Cleavage site = 24	Secreted
KYEm[YY]GLQSVQDK	M4(Oxidation); Y5(Phospho)	Y5/Y6	X	66; 67	GMAVGVIQNNKKYEMYYGLQSVQDKKAVNSS, GMAVGVIQNNKKYEMYYGLQSVQDKKAVNRS; MAVGVIQNNKKYEMYYGLQSVQDKKAVNSST, MAVGVIQNNKKYEMYYGLQSVQDKKAVNRST	X		2	AB57_0009-AB57_2796	ABYAL2834	97.943-99.219	A1S_2367	90.000	Beta-lactamase	ampC	ampA	Periplasmic	Drug resistance			P24735.2	40.759-42.051	5W12_A-AQD4	97.260-98.333	X											SP(Sec/SPI) - CS pos: 23-24. IYA-DN. Pr: 0.9937 ; SP(Sec/SPI) - CS pos: 23-24. IYA-GN. Pr: 0.9845	Peptide signal(23-24)	Potential secretion	Secretory - Signal peptide = yes (Signal Peptide exists and mature domain is compatible) - Estimated Cleavage site = 22	Secreted
LACHtQATVLAK	T5(Phospho)	T5		34	VGKTPLVRLQRLACHTQATVLAKLEGNNPAG		X	2	AB57_0680	ABYAL0614	100.000	A1S_0575	100.000	Cysteine synthase B	cysM	cysK	Cytoplasmic	Amino acid metabolism		X	Q9I526.1	69.474	2BHT_A	65.052								X	205 (b. subtilis)	Cysteine synthase, enzyme O-acetyl-serine + H2S = cysteine + acetate Amino-acid biosynthesis, biosynthesis of cysteine	Transcriptional regulator regulates activity of CymR transcription factor forms complex with CymR that represses transcription of the CymR regulon				Cytoplasmic - Signal peptide = no - Estimated Cleavage site = 0	Not secreted
LACHTQAtVLAK	T8(Phospho)	T8		37	TPLVRLQRLACHTQATVLAKLEGNNPAGSVK		X	2	AB57_0680	ABYAL0614	100.000	A1S_0575	100.000	Cysteine synthase B	cysM	cysK	Cytoplasmic	Amino acid metabolism		X	Q9I526.1	69.474	2BHT_A	65.052								X	205 (b. subtilis)	Cysteine synthase, enzyme O-acetyl-serine + H2S = cysteine + acetate Amino-acid biosynthesis, biosynthesis of cysteine	Transcriptional regulator regulates activity of CymR transcription factor forms complex with CymR that represses transcription of the CymR regulon				Cytoplasmic - Signal peptide = no - Estimated Cleavage site = 0	Not secreted
LACQQAEQtDHVQQVQAYR	T9(Phospho)	T9		39	QKLYFARLACQQAEQTDHVQQVQAYREAAVF		X	1	AB57_0527	ABYAL0474	100.000	A1S_0444	100.000	Hypothetical protein			Cytoplasmic	Unknown			P37929.1	44.000	3JU3_A	31.373															Non Secreted - Signal peptide = yes (Signal Peptide exists but mature domain is not compatible) - Estimated Cleavage site = 20	Not secreted
LAKLFsK	S6(Phospho)	S6		51	AYLPWAIQWRLAKLFSKIAWTLLGSRRKTTL		X	1	AB57_1430	ABYAL1480	99.357	A1S_1255	90.000	Lauroyl acyltransferase			Cytoplasmic Membrane	Cell division			P0ACV2.1	33.333	5KN7_B	25.940		X											N-terminal transmembrane helix()		Cytoplasmic - Signal peptide = no - Estimated Cleavage site = 0	Not secreted
LAM[T]NEW[S]QW[S]FISGVDTQNNK	T4(Phospho)	T4/S8/S11	X	337; 341; 344	ASNVARRTLNARLAMTNEWSQWSFISGVDTQ; ARRTLNARLAMTNEWSQWSFISGVDTQNNKH; TLNARLAMTNEWSQWSFISGVDTQNNKHSSR	X		2	AB57_0206	ABYAL0193	82.72	A1S_0170	80.000	TonB-dependent copper receptor	OprC		Outer membrane protein	Transport		X	Q6BTC0.2	24.719	6FOK_A	48.854								X	93 (l. lactis)	Pyruvate kinase, enzyme ADP + phosphoenolpyruvate => ATP + pyruvate Carbohydrate degradation, glycolysis	Binding to invertase, a hyperglycosylated mannoprotein from Saccharomyces cerevisiae	SP(Sec/SPI) - CS pos: 26-27. VFA-ES. Pr: 0.9520	Peptide signal(26-27)	Potential secretion	Secretory - Signal peptide = yes (Signal Peptide exists and mature domain is compatible) - Estimated Cleavage site = 15	Secreted
LAsQTLLAQTTSLNSSAPVCK	S3(Phospho)	S3		54	ASKSISSTTKNEKLASQTLLAQTTSLNSSAP	X	X	2	AB57_2003		0.000		0.000	Hypothetical protein			Outer membrane protein	Unknown	DUF4882 domain-containing protein		B1JWS3.1	25.000	5F5W_A	39.286												SP(Sec/SPI) - CS pos: 23-24. VSS-DN. Pr: 0.4214	Lipoprotein attached to outer membrane(14-15)	Potential secretion	Secretory - Signal peptide = yes (Signal Peptide exists and mature domain is compatible) - Estimated Cleavage site = 30	Secreted
LASQtLLAQTTSLNSSAPVCK	T5(Phospho)	T5		56	KSISSTTKNEKLASQTLLAQTTSLNSSAPVC	X		2	AB57_2003		0.000		0.000	Hypothetical protein			Outer membrane protein	Unknown	DUF4882 domain-containing protein		B1JWS3.1	25.000	5F5W_A	39.286												SP(Sec/SPI) - CS pos: 23-24. VSS-DN. Pr: 0.4214	Lipoprotein attached to outer membrane(14-15)	Potential secretion	Secretory - Signal peptide = yes (Signal Peptide exists and mature domain is compatible) - Estimated Cleavage site = 30	Secreted
LAtEFPCIGNVR	T3(Phospho)	T3		360	QERGEFLQAELKKLATEFPCIGNVRGRGLMI		X	2	AB57_2881	ABYAL2933	99.782	A1S_2454	90.000	Diaminobutyrate--2-oxoglutarate aminotransferase	dat		Cytoplasmic	Amino acid metabolism		X	P56744.1	96.937	4UOX_A	34.204		X													Mature domain - Signal peptide = no - Estimated Cleavage site = 0	Not secreted
LGIEHGVDYsQTVSCYQADAQGR	S10(Phospho)	S10		181	KANIIRLGIEHGVDYSQTVSCYQADAQGRAC		X	2	AB57_2982	ABYAL3030	100.000	A1S_2542	100.000	7-cyano-7-deazaguanine synthase	queC		Unknown	Others metabolism pathway		X	Q6F9A3.1	94.170	3BL5_A	37.054													Peptide signal(22-23)		Non Secreted - Signal peptide = yes (Signal Peptide exists but mature domain is not compatible) - Estimated Cleavage site = 21	Not secreted
LGIEHGVDYSQtVSCYQADAQGR	T12(Phospho)	T12		183	NIIRLGIEHGVDYSQTVSCYQADAQGRACGK		X	2	AB57_2982	ABYAL3030	100.000	A1S_2542	100.000	7-cyano-7-deazaguanine synthase	queC		Unknown	Others metabolism pathway		X	Q6F9A3.1	94.170	3BL5_A	37.054													Peptide signal(22-23)		Non Secreted - Signal peptide = yes (Signal Peptide exists but mature domain is not compatible) - Estimated Cleavage site = 21	Not secreted
LIAG[ST]DEGVCDVASK	T6(Phospho)	S5/T6	X	371; 372	VPNILYPANQKLIAGSTDEGVCDVASKDGLL; PNILYPANQKLIAGSTDEGVCDVASKDGLLC	X		4	AB57_3011	ABYAL3106	82.848	A1S_2602	80.000	Rhombotarget A	rbtA		Unknown	Unknown	100% id. Acinetobacter group, t2ss	X	Q5UQB7.1	38.776	1QWY_A	58.621												SP(Sec/SPI) - CS pos: 19-20. AYS-AD. Pr: 0.9807	Peptide signal(19-20)	Potential secretion	Secretory - Signal peptide = yes (Signal Peptide exists and mature domain is compatible) - Estimated Cleavage site = 19	Secreted
LLEHsAQLIDVCR	S5(Phospho)	S5		31	ALPTDEFTQPRLLEHSAQLIDVCRKLSASEI		X	1	AB57_2625	ABYAL2723	98.387	A1S_2267	100.000	Peroxide stress protein YaaA			Cytoplasmic	Adaptation			B7GZV3.1	99.462	5CAJ_A	60.656															Cytoplasmic - Signal peptide = no - Estimated Cleavage site = 0	Not secreted
LNIsTGCTVGGSQTEGNmNK	S4(Phospho); M18(Oxidation)	S4		36	TQAAVTGQVDVKLNISTGCTVGGSQTEGNMN	X	X	1	AB57_2570	ABYAL2670	100.000	A1S_2218	100.000	Protein CsuA/B	csuA/B		Extracellular	Bacterial adhesion					5D6H_B	99.301							Up-regulated and virulence associated					SP(Sec/SPI) - CS pos: 23-24. TQA-AV. Pr: 0.9254	Peptide signal(23-24)	Potential secretion	Secretory - Signal peptide = yes (Signal Peptide exists and mature domain is compatible) - Estimated Cleavage site = 22	Secreted
LQIEWQEGDVVWMtGPTTHVYDGR	T14(Phospho)	T14		263	GKLQIEWQEGDVVWMTGPTTHVYDGRLDLRY		X	1	AB57_3043	ABYAL3136	99.291	A1S_2631	90.000	Diaminopimelate epimerase	dapF		Cytoplasmic	Amino acid metabolism		X	B0VDN4.1	100.000	5HA4_A	100.000															Cytoplasmic - Signal peptide = no - Estimated Cleavage site = 0	Not secreted
LQLISQTSNLsK	S11(Phospho)	S11		118	ALASRLQLISQTSNLSKSLQNDSDKIVSKLN	X		2	AB57_1377	ABYAL1455	98.99	A1S_1233	90.000	Hypothetical protein			Unknown	Unknown	DUF4142 domain-containing protein - under expression in Zur mutants (mortensen et al, (2014), J bacteriol)																	SP(Sec/SPI) - CS pos: 28-29. IMA-AN. Pr: 0.8052	Peptide signal(28-29)	Potential secretion	Secretory - Signal peptide = yes (Signal Peptide exists and mature domain is compatible) - Estimated Cleavage site = 22	Secreted
LQsVQIIACGTSYHSGMIAK	S3(Phospho)	S3		292	DDFLKDADADFSKLQSVQIIACGTSYHSGMI	X		1	AB57_3845	ABYAL3994-ABYAL3995	99.683-98.649	A1S_3395-A1S_3396	90.000	Glutamine-fructose-6-phosphate transaminase	glmS		Cytoplasmic	Carbohydrate catabolism		X	Q6F6U8.3	85.784	4AMV_A	57.561															Non Secreted - Signal peptide = yes (Signal Peptide exists but mature domain is not compatible) - Estimated Cleavage site = 21	Not secreted
LQTsNIDIISLECHNSR	S4(Phospho)	S4		245	SEWRQYEEAFPKLQTSNIDIISLECHNSRVP		X	2	AB57_0782	ABYAL0869	99.425	A1S_0737	90.000	5-methyltetrahydropteroyltriglutamate--homocysteine methyltransferase	metE		Cytoplasmic	Amino acid metabolism		X	Q975N4.1	34.483	3RPD_A	86.944															Non Secreted - Signal peptide = yes (Signal Peptide exists but mature domain is not compatible) - Estimated Cleavage site = 19	Not secreted
LQtSNIDIISLECHNSR	T3(Phospho)	T3		244	GSEWRQYEEAFPKLQTSNIDIISLECHNSRV		X	2	AB57_0782	ABYAL0869	99.425	A1S_0737	90.000	5-methyltetrahydropteroyltriglutamate--homocysteine methyltransferase	metE		Cytoplasmic	Amino acid metabolism		X	Q975N4.1	34.483	3RPD_A	86.944															Non Secreted - Signal peptide = yes (Signal Peptide exists but mature domain is not compatible) - Estimated Cleavage site = 19	Not secreted
LsEQCLLGVNNR	S2(Phospho)	S2		184	VEVHDEEELERALKLSEQCLLGVNNRNLKTF		X	1	AB57_2790	ABYAL2827	100.000	A1S_2360	100.000	Indole-3-glycerol phosphate synthase	trpC		Cytoplasmic	Unknown		X	A3M785.2	100.000	3TSM_A	51.779															Cytoplasmic - Signal peptide = no - Estimated Cleavage site = 0	Not secreted
LsHYTGCISPANNR	S2(Phospho)	S2		125	YYITWIQPNGTETKLSHYTGCISPANNRLNK	X	X	1	AB57_2213	ABYAL2243	100.000	A1S_1879	100.000	Hypothetical protein			Unknown	Unknown	Signal peptide		Q9VAS7.1	46.429	6IUV_C	30.508												LIPO(Sec/SPII) - CS pos: 16-17. LMG-CA. Pr: 0.9960	Peptide signal(22-23)	Potential secretion	Secretory - Signal peptide = yes (Signal Peptide exists and mature domain is compatible) - Estimated Cleavage site = 30	Secreted
LtHIPTGIVVACQNQR	T2(Phospho)	T2		209	AGGQHINKTDSAVRLTHIPTGIVVACQNQRS		X	1	AB57_3765	ABYAL3900	100.000	A1S_3316	100.000	Peptide chain release factor 2	prfB	supK	Cytoplasmic	Translation			Q7VNG1.2	69.677	1MI6_A	69.355															Cytoplasmic - Signal peptide = no - Estimated Cleavage site = 0	Not secreted
LTIVPNA[T]H[T]QAIVCQNANAVDFIQAK	T8(Phospho)	T8/T10	X	440; 442	AGYDQGYKLTIVPNATHTQAIVCQNANAVDF; YDQGYKLTIVPNATHTQAIVCQNANAVDFIQ		X	4	AB57_2780	ABYAL2815	97.325	A1S_2348	90.000	Alpha/beta hydrolase			Unknown	Lipid metabolism			Q67KG3.1	38.333	3H2H_A	31.792							Up-regulated					LIPO(Sec/SPII) - CS pos: 21-22. LTA-CN. Pr: 0.9993	Lipoprotein attached to outer membrane(21-22)	Potential secretion	Secretory - Signal peptide = yes (Signal Peptide exists and mature domain is compatible) - Estimated Cleavage site = 20	Secreted
LTIVPNATHtQAIVCQNANAVDFIQAK	T10(Phospho)	T10		442	YDQGYKLTIVPNATHTQAIVCQNANAVDFIQ	X		4	AB57_2780	ABYAL2815	97.325	A1S_2348	90.000	Alpha/beta hydrolase			Unknown	Lipid metabolism			Q67KG3.1	38.333	3H2H_A	31.792							Up-regulated					LIPO(Sec/SPII) - CS pos: 21-22. LTA-CN. Pr: 0.9993	Lipoprotein attached to outer membrane(21-22)	Potential secretion	Secretory - Signal peptide = yes (Signal Peptide exists and mature domain is compatible) - Estimated Cleavage site = 20	Secreted
LtIVPNATHTQAIVCQNANAVDFIQAK	T2(Phospho)	T2		434	LKFFPQAGYDQGYKLTIVPNATHTQAIVCQN	X		4	AB57_2780	ABYAL2815	97.325	A1S_2348	90.000	Alpha/beta hydrolase			Unknown	Lipid metabolism			Q67KG3.1	38.333	3H2H_A	31.792							Up-regulated					LIPO(Sec/SPII) - CS pos: 21-22. LTA-CN. Pr: 0.9993	Lipoprotein attached to outer membrane(21-22)	Potential secretion	Secretory - Signal peptide = yes (Signal Peptide exists and mature domain is compatible) - Estimated Cleavage site = 20	Secreted
LVPDAsDGHNIDCK	S6(Phospho)	S6		89	KVGTKVKSIRLVPDASDGHNIDCKIDGIGQM		X	1	AB57_3321	ABYAL3343	99.13	A1S_2821	90.000	Alkylphosphonate utilization protein	phnA		Unknown	Unknown			P0AFJ1.1	67.257	2AKL_A	69.298							Down-regulated								Mature domain - Signal peptide = no - Estimated Cleavage site = 0	Not secreted
LyIGQHTEEVLQCDIR	Y2(Phospho)	Y2		78	LFLEGLPNLQHLGKLYIGQHTEEVLQCDIRK	X	X	1	AB57_3632	ABYAL3750	99.296	A1S_3175	90.000	Bacterioferritin	bfr	bfrB	Cytoplasmic	Iron metabolism	Porphyrin and chlorophyll metabolism		P22759.2	57.792	2FKZ_A	57.792															Non Secreted - Signal peptide = yes (Signal Peptide exists but mature domain is not compatible) - Estimated Cleavage site = 20	Not secreted
mGHAGAIIsGGQGTAEEK	M1(Oxidation); S9(Phospho)	S9		255	TAPKGKRMGHAGAIISGGQGTAEEKFAAFEK		X	1	AB57_3122	ABYAL3238	100.000	A1S_2719	100.000	Succinate--CoA ligase subunit alpha	sucD		Cytoplasmic	Carbohydrate catabolism		X	Q51567.2	73.356	6MGG_A	77.627							Up-regulated								Mature domain - Signal peptide = no - Estimated Cleavage site = 0	Not secreted
mGIHGNAtCVINFDQAK	M1(Oxidation); T8(Phospho)	T8		266	RCGSIEHKMGIHGNATCVINFDQAKGYLIGP	X		1	AB57_3390	ABYAL3412	99.834	A1S_2886	90.000	Acyl-CoA dehydrogenase	acdB	acdB1	Cytoplasmic	Lipid metabolism			Q5LLW7.1	40.941	4U83_A	27.952															Non Secreted - Signal peptide = yes (Signal Peptide exists but mature domain is not compatible) - Estimated Cleavage site = 20	Not secreted
mIsVAQLFCELQR	M1(Oxidation); S3(Phospho)	S3		171	EAALRRIEQAGGKMISVAQLFCELQRDWKRS	X		1	AB57_2152	ABYAL1709-ABYAL2882-ABYAL3861	39.286	A1S_1450-A1S_2406-A1S_3278	35.000	Isochorismatase hydrolase	ycaA		Cytoplasmic	Unknown		X	P21367.1	35.088	1YAC_A	35.088															Mature domain - Signal peptide = no - Estimated Cleavage site = 0	Not secreted
MQIFyDKDCDLSIIQSK	Y5(Phospho)	Y5		5	XXXXXXXXXXXMQIFYDKDCDLSIIQSKKVA	X	X	1	AB57_0626	ABYAL0583	100.000	A1S_0545	100.000	Ketol-acid reductoisomerase	ilvC		Cytoplasmic	Amino acid metabolism		X	A3M254.2	100.000	1NP3_A	83.728							Up-regulated								Secretory - Signal peptide = yes (Signal Peptide exists and mature domain is compatible) - Estimated Cleavage site = 19	Secreted
msINPFCEIAVEEAVR	M1(Oxidation); S2(Phospho)	S2		34	VKPDNSGVDLTNVKMSINPFCEIAVEEAVRL		X	1	AB57_3039	ABYAL3133	99.6	A1S_2628	90.000	Electron transfer flavoprotein subunit beta	etfB	etfS	Cytoplasmic	Oxidative phosphorylation		X	Q9HZP6.1	74.297	1EFP_B	63.636															Cytoplasmic - Signal peptide = no - Estimated Cleavage site = 0	Not secreted
NCsTVSATLPDHPSHNFLR	S3(Phospho)	S3		259	LGVDRQAVKYSVRNCSTVSATLPDHPSHNFL	X		1	AB57_2000		0.000		0.000	Catalase			Unknown	Adaptation			P55495.1	38.535	3E4W_A	22.222								X	84 (c. albicans)	Peroxisomal catalase (CTA1), protect cells from the toxic effects of hydrogen peroxide 2 H2O2 => O2 + 2 H2O	Plasminogen binding	LIPO(Sec/SPII) - CS pos: 25-26. SIG-CS. Pr: 0.9985	Lipoprotein attached to outer membrane(25-26)		Non Secreted - Signal peptide = yes (Signal Peptide exists but mature domain is not compatible) - Estimated Cleavage site = 15	Secreted
NFCsQAMDIHYLEK	S4(Phospho)	S4		431	IPLHKDLILQDKNFCSQAMDIHYLEKHLLKQ		X	2	AB57_2360	ABYAL2388	100.000	A1S_2011	100.000	Acetyl-CoA carboxylase biotin carboxylase subunit	accC		Cytoplasmic	Lipid metabolism		X	P37798.1	64.944	2C00_A	64.944			X												Cytoplasmic - Signal peptide = no - Estimated Cleavage site = 0	Not secreted
NKPHVNVGtIGHVDHGK	T9(Phospho)	T9		17	AKAKFERNKPHVNVGTIGHVDHGKTTLTAAI		X	6	AB57_0362-AB57_0914	ABYAL0303-ABYAL1009	100.000	A1S_0869-A1S_0279	100.000	Elongation factor Tu	tufA	tuf1, tuf2, tuf,tufB,tufA	Cytoplasmic	Translation	Osmotic pressure		A3M1F6.2	100.000	6MIJ_A	100.000								X	22,23,24,323 (bacteria)	Elongation factor in protein synthesis	Attachment to human cells and mucins (fibronectine, factor H)				Secretory - Signal peptide = yes (Signal Peptide exists and mature domain is compatible) - Estimated Cleavage site = 13	Secreted
NMItGAAQmDGAILVCAATDGPMPQTR	T4(Phospho); M9(Oxidation)	T4		94	HVDCPGHADYVKNMITGAAQMDGAILVCAAT	X	X	6	AB57_0362-AB57_0914	ABYAL0303-ABYAL1009	100.000	A1S_0869-A1S_0279	100.000	Elongation factor Tu	tufA	tuf1, tuf2, tuf,tufB,tufA	Cytoplasmic	Translation	Osmotic pressure		A3M1F6.2	100.000	6MIJ_A	100.000								X	22,23,24,323 (bacteria)	Elongation factor in protein synthesis	Attachment to human cells and mucins (fibronectine, factor H)				Secretory - Signal peptide = yes (Signal Peptide exists and mature domain is compatible) - Estimated Cleavage site = 13	Secreted
NmITGAAQmDGAILVCAAtDGPmPQTR	M2(Oxidation); M9(Oxidation); T19(Phospho); M23(Oxidation)	T19		109	TGAAQMDGAILVCAATDGPMPQTREHILLSR	X		6	AB57_0362-AB57_0914	ABYAL0303-ABYAL1009	100.000	A1S_0869-A1S_0279	100.000	Elongation factor Tu	tufA	tuf1, tuf2, tuf,tufB,tufA	Cytoplasmic	Translation	Osmotic pressure		A3M1F6.2	100.000	6MIJ_A	100.000								X	22,23,24,323 (bacteria)	Elongation factor in protein synthesis	Attachment to human cells and mucins (fibronectine, factor H)				Secretory - Signal peptide = yes (Signal Peptide exists and mature domain is compatible) - Estimated Cleavage site = 13	Secreted
NRDCHFIFGDVAtASIIEETTTK	T13(Phospho)	T13		204	DYRNRDCHFIFGDVATASIIEETTTKTGFEI	X		1	AB57_1343	ABYAL1419	100.000	A1S_1208	100.000	Beta-ketoacyl-ACP synthase III			Cytoplasmic	Lipid metabolism			Q9HYV7.1	58.453	5YZU_A	100.000															Non Secreted - Signal peptide = yes (Signal Peptide exists but mature domain is not compatible) - Estimated Cleavage site = 22	Not secreted
NSENVGtGmVGAPACGDVmR	T7(Phospho); M9(Oxidation); M19(Oxidation)	T7		29	PRNVGVLDKNSENVGTGMVGAPACGDVMRLQ		X	3	AB57_1855	ABYAL1949	100.000	A1S_1631	100.000	Fe-S cluster assembly scaffold IscU	iscU		Cytoplasmic	Iron metabolism		X	P0ACD4.1	84.000	2L4X_A	84.000															Mature domain - Signal peptide = no - Estimated Cleavage site = 0	Not secreted
NsNVQDHCMLHVSHK	S2(Phospho)	S2		58	AVIRGDVNSIQIGKNSNVQDHCMLHVSHKND		X	1	AB57_2864	ABYAL2914	100.000	A1S_2436	100.000	Gamma carbonic anhydrase family protein			Cytoplasmic	Unknown			P0A9W9.1	59.551	3TIO_A	59.770		X												Potential secretion	Cytoplasmic - Signal peptide = no - Estimated Cleavage site = 0	Not secreted
NtFTISPNNSTATCNR	T2(Phospho)	T2		59	VVRPTDPIGTVLQKNTFTISPNNSTATCNRA	X	X	2	AB57_1744	ABYAL1776	98.824	A1S_1507	90.000	Fimbrial protein			Extracellular	Bacterial adhesion		X	P21648.1	32.070	3U4K_A	34.356							Down-regulated					SP(Sec/SPI) - CS pos: 23-24. TYA-NC. Pr: 0.8838	Peptide signal(23-24)	Potential secretion	Secretory - Signal peptide = yes (Signal Peptide exists and mature domain is compatible) - Estimated Cleavage site = 22	Secreted
NTFtISPNNSTATCNR	T2(Phospho)	T4		61	RPTDPIGTVLQKNTFTISPNNSTATCNRASD		X	2	AB57_1744	ABYAL1776	98.824	A1S_1507	90.000	Fimbrial protein			Extracellular	Bacterial adhesion		X	P21648.1	32.070	3U4K_A	34.356							Down-regulated					SP(Sec/SPI) - CS pos: 23-24. TYA-NC. Pr: 0.8838	Peptide signal(23-24)	Potential secretion	Secretory - Signal peptide = yes (Signal Peptide exists and mature domain is compatible) - Estimated Cleavage site = 22	Secreted
QAItSAGSGCmAALDAEK	T4(Phospho); M11(Oxidation)	T4		296	FAAGDVADSIYRQAITSAGSGCMAALDAEKY		X	1	AB57_0250-AB57_0922	ABYAL1015	91.429-99.684	A1S_0875	90.000	Thioredoxin-disulfide reductase	trxB	trxB1	Unknown	Adaptation			Q93HX6.2	70.347-72.436	5USX_A	70.382-70.833												SP(Sec/SPI) - CS pos: 24-25. VYA-AR. Pr: 0.2826 ; TAT(Tat/SPI) - CS pos: 27-28. ARA-NL. Pr: 0.3178	Peptide signal(24-25)		Non Secreted - Signal peptide = yes (Signal Peptide exists but mature domain is not compatible) - Estimated Cleavage site = 25	Secreted
QALtIDLISDKEEVLCK	T4(Phospho)	T4		84	DSVKAHQNFTEKQALTIDLISDKEEVLCKHF		X	1	AB57_2985	ABYAL3033	99.351	A1S_2545	90.000	Peroxiredoxin	bcp		Cytoplasmic	Adaptation	Bacterioferritin comigratory protein	X	Q8P9V9.1	60.800	5IPH_A	60.800								X	83 (n. meningitidis)	Peroxiredoxin, antioxidant	Plasminogen binding				Cytoplasmic - Signal peptide = no - Estimated Cleavage site = 0	Secreted
QDVtNVVCQLK	T4(Phospho)	T4		68	SFDIVTILKKSRQDVTNVVCQLKAERADAIP		X	1	AB57_1319	ABYAL1390	100.000	A1S_1183	100.000	Osmotically inducible protein C	OsmC		Unknown	Adaptation	Ohr (organic hydroperoxide resistance protein) superfamily		P0ADX1.1	46.763	1ML8_A	46.763															Cytoplasmic - Signal peptide = no - Estimated Cleavage site = 0	Not secreted
QEAHIELIAsENYCSPAVmEAQGSK	S10(Phospho); M19(Oxidation)	S10		34	ASEDERQEAHIELIASENYCSPAVMEAQGSK		X	1	AB57_2665	ABYAL2769	100.000	A1S_2307	100.000	Serine hydroxymethyltransferase	glyA		Cytoplasmic	Amino acid metabolism			A3M736.2	100.000	5VMB_A	100.000								X	223 (h. sapiens)	Serine hydroxymethyltransferase, enzyme 5,10-methylenetetrahydrofolate + glycine + H2O <=> tetrahydrofolate + L-serine One-carbon metabolism, tetrahydrofolate interconversion	Binds mRNA binds the 5' untranslated region (UTR) of its own mRNA				Non Secreted - Signal peptide = yes (Signal Peptide exists but mature domain is not compatible) - Estimated Cleavage site = 19	Not secreted
QFCQGVGDNtIDVANASR	T10(Phospho)	T10		81	SSAGLKQFCQGVGDNTIDVANASRKIKSTEI		X	1	AB57_2875	ABYAL2926	99.709	A1S_2448	90.000	Phosphonate ABC transporter substrate-binding protein			Cytoplasmic Membrane	Transport			P39665.1	30.128	4JWO_A	26.780							Down-regulated					SP(Sec/SPI) - CS pos: 25-26. ANA-AR. Pr: 0.9472	Peptide signal(25-26)	Potential secretion	Non Secreted - Signal peptide = yes (Signal Peptide exists but mature domain is not compatible) - Estimated Cleavage site = 22	Secreted
QGVIDAICtHHEPLSSSAK	T9(Phospho)	T9		302	LLRQGLKQGVIDAICTHHEPLSSSAKMAPFA	X		2	AB57_1328	ABYAL1402	100.000	A1S_1191-A1S_1192	100.000	Aspartate carbamoyltransferase	pyrX		Cytoplasmic	Nucleotide biosynthesis		X	Q51551.2	39.372	6GDE_A	28.571															Cytoplasmic - Signal peptide = no - Estimated Cleavage site = 0	Not secreted
QIyAHQQTLAQCR	Y3(Phospho)	Y3		199	FLVSENTRKDSIKQIYAHQQTLAQCRQWLDA		X	1	AB57_2631	ABYAL2736	100.000	A1S_2277	100.000	Chorismate mutase	pheA		Cytoplasmic	Amino acid metabolism			Q9HZ67.1	55.153	3MWB_A	35.926															Cytoplasmic - Signal peptide = no - Estimated Cleavage site = 0	Not secreted
QPAsFCGLTGLKPTYGR	S4(Phospho)	S4		184	FATGTDTGGSIRQPASFCGLTGLKPTYGRVS		X	2	AB57_3285	ABYAL3307	98.986	A1S_2783	90.000	Aspartyl/glutamyl-tRNA amidotransferase subunit A	gatA		Cytoplasmic	Translation		X	B7I7N2.1	100.000	4WJ3_A	60.537														Potential secretion	Cytoplasmic - Signal peptide = no - Estimated Cleavage site = 0	Not secreted
QQGEWVsYNHNGVTFNGTCQPNENGK	S7(Phospho)	S7		49	KQIRVCAKKQQGEWVSYNHNGVTFNGTCQPN	X		1	AB57_2521	ABYAL2629	100.000	A1S_2183	100.000	Hypothetical protein			Unknown	Unknown	Putative signal peptide-containing protein		P13470.2	40.625	6BO5_A	52.632												SP(Sec/SPI) - CS pos: 24-25. THA-AD. Pr: 0.9892	Peptide signal(24-25)	Potential secretion	Secretory - Signal peptide = yes (Signal Peptide exists and mature domain is compatible) - Estimated Cleavage site = 24	Secreted
QtLAVAGDVAGRTPFQINLANCSQGK	T2(Phospho)	T2		57	AGKDFTVTLPTVSKQTLAVAGDVAGRTPFQI	X		3	AB57_2007	ABYAL1779	78.862	A1S_1510	50.000	Fimbrial protein	F17a-A		Extracellular	Bacterial adhesion	Ferrous iron transporter B		B2FNJ0.1	73.077				X	X				Down-regulated					SP(Sec/SPI) - CS pos: 20-21. AQA-AD. Pr: 0.9754	Peptide signal(20-21)	Potential secretion	Secretory - Signal peptide = yes (Signal Peptide exists and mature domain is compatible) - Estimated Cleavage site = 20	Secreted
RDGVIIsVHCHNDR	S7(Phospho)	S7		243	EWMHRNLARRDGVIISVHCHNDRGCGIAASE		X	1	AB57_0576	ABYAL0506	100.000	A1S_0472	100.000	2-isopropylmalate synthase	leuA		Cytoplasmic	Amino acid metabolism			B2SXZ9.1	64.372	3HPS_A	52.096								X	361 (s. cereviseae)	Homocitrate synthase, enzyme, lysine biosynthetic pathway	DNA damage repair, helps in INO80 accumulation at DNA breaks to aid in histone eviction				Mature domain - Signal peptide = no - Estimated Cleavage site = 0	Not secreted
RPTQESSGQGCSsK	S13(Phospho)	S13		106	QQKRPTQESSGQGCSSKAPKENSNLPPVLDA		X	1	AB57_0831	ABYAL0921	99.268	A1S_0780	90.000	ATP-binding protein			Cytoplasmic Membrane	Nucleotide biosynthesis		X	P45135.2	55.159	2PH1_A	41.778														Potential secretion	Cytoplasmic - Signal peptide = no - Estimated Cleavage site = 0	Not secreted
sAAGCAITLSEEK	S1(Phospho)	S1		611	TVEQAFELSDASAERSAAGCAITLSEEKVAE		X	1	AB57_2462	ABYAL2566-ABYAL2567-ABYAL2568	100-98.551-100	A1S_2126-A1S_2127-A1S_2128	100.000	Bifunctional aconitate hydratase 2/2-methylisocitrate dehydratase	acnB		Cytoplasmic	Carbohydrate catabolism			Q9I2V5.1	76.301	1L5J_A	74.654								X	110, 111,234 (m. tuberculosis, s. cerevisiae, h. sapiens)	Aconitase, enzyme catalyse the isomerization of citrate to iso-citrate in the citric acid cycle	Iron-responsive protein Binds to selected IREs (Iron-responsive elements)--sequences present within the UTR (untranslated regions) of M. tuberculosis mRNA				Cytoplasmic - Signal peptide = no - Estimated Cleavage site = 0	Not secreted
sAEDCAYLMNVIAGHDAK	S1(Phospho)	S1		219	IAYASSLDQAGPMARSAEDCAYLMNVIAGHD		X	2	AB57_3285	ABYAL3307	98.986	A1S_2783	90.000	Aspartyl/glutamyl-tRNA amidotransferase subunit A	gatA		Cytoplasmic	Translation		X	B7I7N2.1	100.000	4WJ3_A	60.537														Potential secretion	Cytoplasmic - Signal peptide = no - Estimated Cleavage site = 0	Not secreted
sANCLKAENIYYIGDLVQR	S1(Phospho)	S1		264	PILLRPVDDLELTVRSANCLKAENIYYIGDL	X		1	AB57_3505	ABYAL3620	100.000	A1S_3056	100.000	DNA-directed RNA polymerase subunit alpha	rpoA		Cytoplasmic	DNA/RNA metabolism		X	A3M959.2	100.000	3IYD_A	66.564															Non Secreted - Signal peptide = yes (Signal Peptide exists but mature domain is not compatible) - Estimated Cleavage site = 19	Not secreted
sLQNDSDKIVSK	S1(Phospho)	S1		120	ASRLQLISQTSNLSKSLQNDSDKIVSKLNQI	X		2	AB57_1377	ABYAL1455	98.99	A1S_1233	90.000	Hypothetical protein			Unknown	Unknown	DUF4142 domain-containing protein - under expression in Zur mutants (mortensen et al, (2014), J bacteriol)																	SP(Sec/SPI) - CS pos: 28-29. IMA-AN. Pr: 0.8052	Peptide signal(28-29)	Potential secretion	Secretory - Signal peptide = yes (Signal Peptide exists and mature domain is compatible) - Estimated Cleavage site = 22	Secreted
sLTLVDSGAASCFGPQLGSIAK	S1(Phospho)	S1		82	GIQTSVNAFLVDDGKSLTLVDSGAASCFGPQ	X	X	4	AB57_3077	ABYAL3177	99.677	A1S_2662	90.000	MBL fold metallo-hydrolase			Unknown	Quorum sensing			O34760.2	25.431	4XUK_A	58.076														Potential secretion	Secretory - Signal peptide = yes (Signal Peptide exists and mature domain is compatible) - Estimated Cleavage site = 15	Secreted
SLtLVDSGAASCFGPQLGSIAK	T3(Phospho)	T3		84	QTSVNAFLVDDGKSLTLVDSGAASCFGPQLG	X		4	AB57_3077	ABYAL3177	99.677	A1S_2662	90.000	MBL fold metallo-hydrolase			Unknown	Quorum sensing			O34760.2	25.431	4XUK_A	58.076														Potential secretion	Secretory - Signal peptide = yes (Signal Peptide exists and mature domain is compatible) - Estimated Cleavage site = 15	Secreted
SLTLVDSGAASCFGPQLGsIAK	S1(Phospho)	S19		100	LVDSGAASCFGPQLGSIAKNLELAGYQLANV		X	4	AB57_3077	ABYAL3177	99.677	A1S_2662	90.000	MBL fold metallo-hydrolase			Unknown	Quorum sensing			O34760.2	25.431	4XUK_A	58.076														Potential secretion	Secretory - Signal peptide = yes (Signal Peptide exists and mature domain is compatible) - Estimated Cleavage site = 15	Secreted
sNNNDYDISDSKDCEK	S1(Phospho)	S1		2	XXXXXXXXXXXXXXMSNNNDYDISDSKDCEK	X		1	AB57_0174	ABYAL0155	99.367	A1S_0134	90.000	Quercetin 2,3-dioxygenase			Cytoplasmic	Others metabolism pathway		X	Q9I4D3.1	46.497	6D0G_A	95.860															Cytoplasmic - Signal peptide = no - Estimated Cleavage site = 0	Not secreted
SNVyFGGACISHTVQFEDGTKK	Y4(Phospho)	Y4		18	STQFDHVTVIKKSNVYFGGACISHTVQFEDG		X	1	AB57_0404	ABYAL0351	98.925	A1S_0323	90.000	Pyrimidine/purine nucleoside phosphorylase			Cytoplasmic	Nucleotide biosynthesis			A3M1J3.2	98.925	3HQX_A	93.478															Cytoplasmic - Signal peptide = no - Estimated Cleavage site = 0	Not secreted
sQGHPLLCQIEPK	S1(Phospho)	S1		124	DIAETKANLVNNYARSQGHPLLCQIEPKAXX		X	1	AB57_2245	ABYAL2277	100.000	A1S_1911	100.000	ATP-dependent Clp protease adapter ClpS	clpS		Cytoplasmic	Unknown		X	Q6FCI2.2	87.736	3O2O_A	55.422								X	82 (s. epidermidis)	Ornithine carbamoyltransferase, enzyme Carbamoyl phosphate + L-ornithine => phosphate + L-citrulline	Bind fibronectin			Potential secretion	Secretory - Signal peptide = yes (Signal Peptide exists and mature domain is compatible) - Estimated Cleavage site = 19	Secreted
sQTLQAAYAAK	S1(Phospho)	S1		2	XXXXXXXXXXXXXXMSQTLQAAYAAKRKARR		X	1	AB57_3840	ABYAL3989	100.000	A1S_3390	100.000	N utilization substance protein B	nusB	ssyB	Cytoplasmic	DNA/RNA metabolism		X	A3MA35.2	100.000	6CKQ_A	45.255															Non Secreted - Signal peptide = yes (Signal Peptide exists but mature domain is not compatible) - Estimated Cleavage site = 18	Not secreted
TAGYGHyGLELEEK	Y7(Phospho)	Y7		996	DSMGRLEQRTAGYGHYGLELEEKQTEEFAYD	X		1	AB57_1443		0.000		0.000	Type IV secretion protein Rhs			Unknown	Bacterial secretion system		X	E0SGL7.1	24.685	4IGL_B	23.453															Cytoplasmic - Signal peptide = no - Estimated Cleavage site = 0	Not secreted
TCDIVtPAGKDFTVTLPTVSK	T6(Phospho)	T6		40	ITINGLVTDKTCDIVTPAGKDFTVTLPTVSK	X		3	AB57_2007	ABYAL1779	78.862	A1S_1510	50.000	Fimbrial protein	F17a-A		Extracellular	Bacterial adhesion	Ferrous iron transporter B		B2FNJ0.1	73.077				X	X				Down-regulated					SP(Sec/SPI) - CS pos: 20-21. AQA-AD. Pr: 0.9754	Peptide signal(20-21)	Potential secretion	Secretory - Signal peptide = yes (Signal Peptide exists and mature domain is compatible) - Estimated Cleavage site = 20	Secreted
tCHAAIIAR	T1(Phospho)	T1		416	VMKRAAAIITNRGGRTCHAAIIARELGVPAI		X	2	AB57_2501	ABYAL2609	99.873	A1S_2164	90.000	Phosphoenolpyruvate synthase	ppsA	pps	Cytoplasmic	Carbohydrate catabolism			Q02KR1.1	79.543	2OLS_A	67.681															Cytoplasmic - Signal peptide = no - Estimated Cleavage site = 0	Not secreted
tCLNSLELAQK	T1(Phospho)	T1		103	TDAKSQLPEGVIIGRTCLNSLELAQKAIADG		X	1	AB57_2896	ABYAL2945	99.51	A1S_2465	90.000	Thiamine phosphate synthase	thiE		Cytoplasmic	Cofacters & vitamins		X	C3K2K2.1	44.444	1G4T_A	33.508															Cytoplasmic - Signal peptide = no - Estimated Cleavage site = 0	Not secreted
TDCsTQSSATLSPLQAK	S4(Phospho)	S4		43	LTITGLMPETTRTDCSTQSSATLSPLQAKVV	X		1	AB57_3475	ABYAL3588	100.000	A1S_3026	100.000	Ribonuclease I			Unknown	DNA/RNA metabolism			Q8MYY6.2	27.586																Potential secretion	Mature domain - Signal peptide = no - Estimated Cleavage site = 0	Not secreted
TGAQVCGPIPmPtR	M11(Oxidation); T13(Phospho)	T13		44	AKRTGAQVCGPIPMPTRIERFNVLTSPHVNK		X	2	AB57_3531	ABYAL3646	100.000	A1S_3081	100.000	30S ribosomal protein S10	rpsJ		Cytoplasmic	Translation			A3M984.1	100.000	6GOV_E	83.495															Secretory - Signal peptide = yes (Signal Peptide exists and mature domain is compatible) - Estimated Cleavage site = 30	Secreted
tGAQVCGPIPMPTR	T1(Phospho)	T1		32	LIDQSAQEIVETAKRTGAQVCGPIPMPTRIE		X	2	AB57_3531	ABYAL3646	100.000	A1S_3081	100.000	30S ribosomal protein S10	rpsJ		Cytoplasmic	Translation			A3M984.1	100.000	6GOV_E	83.495															Secretory - Signal peptide = yes (Signal Peptide exists and mature domain is compatible) - Estimated Cleavage site = 30	Secreted
tLDGTAVATLTCAVLNQSTQK	T1(Phospho)	T1		49	RAIDLTGYTFTSQVKTLDGTAVATLTCAVLN		X	1	AB57_2689	ABYAL2414	89.831		0.000	Hypothetical protein			Unknown	Unknown		X	P75311.1	50.000																Potential secretion	Secretory - Signal peptide = yes (Signal Peptide exists and mature domain is compatible) - Estimated Cleavage site = 19	Secreted
TMQSLQDQGIQyIVECGPGTVLSNLAK	Y12(Phospho)	Y12		281	QWTRTMQSLQDQGIQYIVECGPGTVLSNLAK		X	1	AB57_0870	ABYAL0960	99.696	A1S_0817	90.000	Malonyl CoA-acyl carrier protein transacylase	fabD		Cytoplasmic	Lipid metabolism		X	O85140.3	51.133	5YPV_A	100.000														Potential secretion	Non Secreted - Signal peptide = yes (Signal Peptide exists but mature domain is not compatible) - Estimated Cleavage site = 13	Not secreted
tNPNCmATLHK	T1(Phospho); M6(Oxidation)	T1		326	PEAGFFGVAPGTNTKTNPNCMATLHKDVIYT		X	2	AB57_3085	ABYAL3183	99.671	A1S_2668	90.000	Phosphoenolpyruvate carboxykinase	pckG	pckA	Cytoplasmic	Carbohydrate catabolism			B0VDR1.1	100.000	4WIE_A	56.515															Secretory - Signal peptide = yes (Signal Peptide exists and mature domain is compatible) - Estimated Cleavage site = 22	Secreted
tPFQINLANCSQGK	T1(Phospho)	T1		68	VSKQTLAVAGDVAGRTPFQINLANCSQGKVA	X	X	3	AB57_2007	ABYAL1779	78.862	A1S_1510	50.000	Fimbrial protein	F17a-A		Extracellular	Bacterial adhesion	Ferrous iron transporter B		B2FNJ0.1	73.077				X	X				Down-regulated					SP(Sec/SPI) - CS pos: 20-21. AQA-AD. Pr: 0.9754	Peptide signal(20-21)	Potential secretion	Secretory - Signal peptide = yes (Signal Peptide exists and mature domain is compatible) - Estimated Cleavage site = 20	Secreted
tPFQINLTNCASVGK	T1(Phospho)	T1		60	VSSQSLKNAGDVAGRTPFQINLTNCASVGKV		X	1	AB57_1747	ABYAL1779	99.187	A1S_1510	90.000	Fimbrial protein	F17a-A		Extracellular	Bacterial adhesion	Ferrous iron transporter B		B2FNJ0.1	71.338	6E14_F	32.716		X	X				Down-regulated					SP(Sec/SPI) - CS pos: 13-14. AQA-AD. Pr: 0.6797		Potential secretion	Secretory - Signal peptide = yes (Signal Peptide exists and mature domain is compatible) - Estimated Cleavage site = 14	Secreted
tPIVVNDCPGFLVNR	T1(Phospho)	T1		489	EAIATTVVLAQKMGKTPIVVNDCPGFLVNRV	X		1	AB57_0387	ABYAL0332-ABYAL0331	91.275-99.819	A1S_2853	35.000	Multifunctional fatty acid oxidation complex subunit alpha	fadB	foaA, oldB	Cytoplasmic	Lipid metabolism	Esterase of the alpha/beta hydrolase fold in strain ACICU	X	B0VE45.1	100.000	1WDK_A	62.901															Non Secreted - Signal peptide = yes (Signal Peptide exists but mature domain is not compatible) - Estimated Cleavage site = 20	Not secreted
TQMQN[Y]AFG[Y]NQENQPIR	Y10(Phospho)	Y6/Y10	X	223; 227	LKHSYVNVPKTQMQNYAFGYNQENQPIRVNP; YVNVPKTQMQNYAFGYNQENQPIRVNPGPLD		X	2	AB57_0009-AB57_2796	ABYAL2834	97.943-99.219	A1S_2367	90.000	Beta-lactamase	ampC	ampA	Periplasmic	Drug resistance			P24735.2	40.759-42.051	5W12_A-AQD4	97.260-98.333	X											SP(Sec/SPI) - CS pos: 23-24. IYA-DN. Pr: 0.9937 ; SP(Sec/SPI) - CS pos: 23-24. IYA-GN. Pr: 0.9845	Peptide signal(23-24)	Potential secretion	Secretory - Signal peptide = yes (Signal Peptide exists and mature domain is compatible) - Estimated Cleavage site = 22	Secreted
tSSFTHHHPNVTMCK	T1(Phospho)	T1		144	AYLGDEAMAKGIRVKTSSFTHHHPNVTMCKA	X	X	1	AB57_3409	ABYAL3432	100.000	A1S_2904	100.000	Branched-chain amino acid aminotransferase	ilvE		Cytoplasmic	Amino acid metabolism		X	O86428.2	59.091	3U0G_A	70.779															Cytoplasmic - Signal peptide = no - Estimated Cleavage site = 0	Not secreted
tVLLTHLHPDHVCGIAQNGK	T1(Phospho)	T1		117	AKNLELAGYQLANVKTVLLTHLHPDHVCGIA	X	X	4	AB57_3077	ABYAL3177	99.677	A1S_2662	90.000	MBL fold metallo-hydrolase			Unknown	Quorum sensing			O34760.2	25.431	4XUK_A	58.076														Potential secretion	Secretory - Signal peptide = yes (Signal Peptide exists and mature domain is compatible) - Estimated Cleavage site = 15	Secreted
TYAFsDVQSAHACMEQGDHIGK	S5(Phospho)	S5		308	EQGKCLPQIYKTYAFSDVQSAHACMEQGDHI	X		3	AB57_3266	ABYAL3288	100.000	A1S_2766	100.000	NAD(P)H-quinone oxidoreductase			Cytoplasmic	Lipid metabolism		X	Q53FA7.2	39.091	4DUP_A	47.720															Secretory - Signal peptide = yes (Signal Peptide exists and mature domain is compatible) - Estimated Cleavage site = 21	Secreted
V[SS]IQQCTAIFNYNSIK	S2(Phospho)	S2/S3	X	65; 66	SLENFIFHLQQYSKVSSIQQCTAIFNYNSIK; LENFIFHLQQYSKVSSIQQCTAIFNYNSIKL		X	1	AB57_1295		0.000		0.000	Hypothetical protein			Unknown	Unknown			O96432.1	65.000																	Mature domain - Signal peptide = no - Estimated Cleavage site = 0	Not secreted
VDVtSCEETAVK	T4(Phospho)	T4		62	SSEYAGKVKIVKVDVTSCEETAVKYNIRNIP		X	1	AB57_0709	ABYAL0648	100.000	A1S_0606	100.000	Thioredoxin	trxA	trx, tsnC, fipA	Cytoplasmic	Adaptation			P07887.3	88.889	2YN1_A	55.238								X	159 (e. coli)	Thioredoxin antioxidant aids the reduction of other proteins by cysteine thiol-disulfide exchange	Subunit of T7 DNA polymerase ****maybe not strictly considered moonlighting because adopted by a phage to be part of a protein complex*****				Cytoplasmic - Signal peptide = no - Estimated Cleavage site = 0	Not secreted
VFFCNsGAEANEAALK	S6(Phospho)	S6		106	QLTENTFADKVFFCNSGAEANEAALKLARKV		X	1	AB57_3587	ABYAL3704	100.000	A1S_1091-A1S_3133	100.000	Aspartate aminotransferase family protein	astC	argM, cstC, aruC	Cytoplasmic	Amino acid metabolism		X	A1JS45.1	70.488	4ADB_A	70.352															Cytoplasmic - Signal peptide = no - Estimated Cleavage site = 0	Not secreted
VGIDsNALYR	S5(Phospho)	S5		221	ENGEILCVDAKVGIDSNALYRLPKVAALRDK	X	X	2	AB57_3123	ABYAL3237	100.000	A1S_2718	100.000	Succinyl-CoA ligase subunit beta	sucC		Cytoplasmic	Carbohydrate catabolism		X	A3M887.2	100.000	6MGG_B	77.720							Up-regulated								Secretory - Signal peptide = yes (Signal Peptide exists and mature domain is compatible) - Estimated Cleavage site = 13	Secreted
VHCsVLAEDAIK	S4(Phospho)	S4		107	DIATELALPPVKVHCSVLAEDAIKAAIEDYR	X		3	AB57_1855	ABYAL1949	100.000	A1S_1631	100.000	Fe-S cluster assembly scaffold IscU	iscU		Cytoplasmic	Iron metabolism		X	P0ACD4.1	84.000	2L4X_A	84.000															Mature domain - Signal peptide = no - Estimated Cleavage site = 0	Not secreted
VICsENAHFSVQK	S4(Phospho)	S4		201	DGIPAEAMKNVKVICSENAHFSVQKNMAMMG		X	2	AB57_2880	ABYAL2932	99.609	A1S_2453	90.000	Aspartate aminotransferase family protein	ddc		Cytoplasmic	Amino acid metabolism		X	Q43908.1	99.412	5O5C_A	39.530															Secretory - Signal peptide = yes (Signal Peptide exists and mature domain is compatible) - Estimated Cleavage site = 19	Secreted
VLEsSHTLVFCTR	S4(Phospho)	S4		78	ALTGRYAYNAPKVLESSHTLVFCTRTDISPE		X	1	AB57_2444	ABYAL2546	99.083	A1S_2111	90.000	NAD(P)H nitroreductase	nfnB	nfsI, nfsB, ntr	Cytoplasmic	Others metabolism pathway	Nitrotoluene degradation		P15888.1	41.935	6CZP_A	49.309							Up-regulated								Cytoplasmic - Signal peptide = no - Estimated Cleavage site = 0	Not secreted
VsSIQQCTAIFNYNSIK	S2(Phospho)	S2		65	SLENFIFHLQQYSKVSSIQQCTAIFNYNSIK	X		1	AB57_1295		0.000		0.000	Hypothetical protein			Unknown	Unknown			O96432.1	65.000																	Mature domain - Signal peptide = no - Estimated Cleavage site = 0	Not secreted
VtNLTDYGCFAEIAEGVEGLVHVSEMDHTNK	T2(Phospho)	T2		285	IMSRYPKGSIVKARVTNLTDYGCFAEIAEGV		X	1	AB57_1817	ABYAL1852	100.000	A1S_1572	100.000	30S ribosomal protein S1	rpsA		Cytoplasmic	Translation			Q9HZ71.1	70.377	4Q7J_D	70.330															Cytoplasmic - Signal peptide = no - Estimated Cleavage site = 0	Not secreted
VVACVVAtAGTTDAGAIDPLKK	T8(Phospho)	T8		258	AHLQAEGKVVACVVATAGTTDAGAIDPLKKI	X		2	AB57_2880	ABYAL2932	99.609	A1S_2453	90.000	Aspartate aminotransferase family protein	ddc		Cytoplasmic	Amino acid metabolism		X	Q43908.1	99.412	5O5C_A	39.530															Secretory - Signal peptide = yes (Signal Peptide exists and mature domain is compatible) - Estimated Cleavage site = 19	Secreted
VVItGmGINSCIGNSLEEVTHSLK	T4(Phospho); M6(Oxidation)	T4		7	XXXXXXXXXMKRVVITGMGINSCIGNSLEEV		X	2	AB57_0909	ABYAL1003-ABYAL1004	100.000	A1S_0863-A1S_0864	100.000	Beta-ketoacyl-[acyl-carrier-protein] synthase I	fabB		Cytoplasmic	Lipid metabolism		X	Q02K94.1	55.012	4XOX_A	57.946												LIPO(Sec/SPII) - CS pos: 13-14. INS-CI. Pr: 0.6484			Secretory - Signal peptide = yes (Signal Peptide exists and mature domain is compatible) - Estimated Cleavage site = 19	Secreted
VVVWEHGTVGVGDGCAPsK	S18(Phospho)	S18		107	VWEHGTVGVGDGCAPSKNAINPRFKILAESL	X		4	AB57_2780	ABYAL2815	97.325	A1S_2348	90.000	Alpha/beta hydrolase			Unknown	Lipid metabolism			Q67KG3.1	38.333	3H2H_A	31.792							Up-regulated					LIPO(Sec/SPII) - CS pos: 21-22. LTA-CN. Pr: 0.9993	Lipoprotein attached to outer membrane(21-22)	Potential secretion	Secretory - Signal peptide = yes (Signal Peptide exists and mature domain is compatible) - Estimated Cleavage site = 20	Secreted
W[TS]CNIFSTQDHAAAAIAAR	S3(Phospho)	T2/S3	X	81; 82	VLIETLVELGAEVRWTSCNIFSTQDHAAAAI; LIETLVELGAEVRWTSCNIFSTQDHAAAAIA	X		2	AB57_2767	ABYAL2802	99.783	A1S_2334	90.000	Adenosylhomocysteinase	ahcY	sahH	Cytoplasmic	Amino acid metabolism			Q6FA43.1	95.217	6F3N_A	75.758															Non Secreted - Signal peptide = yes (Signal Peptide exists but mature domain is not compatible) - Estimated Cleavage site = 19	Not secreted
yAALCDVFVmDAFGTAHR	Y1(Phospho); M10(Oxidation)	Y1		129	FNPGEKKNNPELAQKYAALCDVFVMDAFGTA	X	X	1	AB57_1787	ABYAL1822	99.747	A1S_1543	90.000	Phosphoglycerate kinase	pgk		Cytoplasmic	Carbohydrate catabolism			B0VD03.1	100.000	5BT8_A	100.000								X	86 (s. pneumoniae)	Phosphoglycerate kinase, enzyme ADP + 1,3-bisphosphoglycerate => ATP + glycerate-3-phosphate Carbohydrate degradation, glycolysis	Plasminogen binding				Cytoplasmic - Signal peptide = no - Estimated Cleavage site = 0	Secreted
yCYAGTVLHTKPQNFNATR	Y1(Phospho)	Y1		106	ARIDAHVRPVEGVARYCYAGTVLHTKPQNFN		X	1	AB57_1314	ABYAL1384	99.702	A1S_1178	90.000	ATP phosphoribosyltransferase regulatory subunit	hisZ		Cytoplasmic	Amino acid metabolism			B0VAI1.1	100.000	5M8H_A	41.878															Cytoplasmic - Signal peptide = no - Estimated Cleavage site = 0	Not secreted
yGNENCHTTKPK	Y1(Phospho)	Y1		56	ASKGFCFKDQDAKEKYGNENCHTTKPKFSDK	X	X	1	AB57_1900	ABYAL2001	100.000	A1S_1679	100.000	Hypothetical protein			Unknown	Unknown	YARHG domain-containing protein	X																SP(Sec/SPI) - CS pos: 22-23. AQA-AT. Pr: 0.9891	Peptide signal(22-23)	Potential secretion	Secretory - Signal peptide = yes (Signal Peptide exists and mature domain is compatible) - Estimated Cleavage site = 22	Secreted
YIEsMVYQGVIENVACEQSAR	S4(Phospho)	S4		205	EAEELLNGLLVRYIESMVYQGVIENVACEQS	X	X	1	AB57_0192	ABYAL0177	100.000	A1S_0154	100.000	ATP synthase subunit gamma	atpG	uncG, papC	Cytoplasmic	Oxidative phosphorylation		X	A3M143.2	100.000	5T4O_G	60.902								X	189 (h. sapiens)	Synthesis and maturation of ribosomes	Regulates (decreases) translation of p53 tumor suppressor protein binds 5' UTR of p53 mRNA				Cytoplasmic - Signal peptide = no - Estimated Cleavage site = 0	Not secreted
YtQAGEDKEQTFDKLIVCVGR	T2(Phospho)	T2		259	VSGTEVNGREVTVKYTQAGEDKEQTFDKLIV	X		2	AB57_3124	ABYAL3236	100.000	A1S_2717	100.000	Dihydrolipoamide dehydrogenase	lpdA	lpd, acoD, lpdG	Cytoplasmic	Carbohydrate catabolism			P31052.4	64.017	6BZ0_A	99.790							Up-regulated								Cytoplasmic - Signal peptide = no - Estimated Cleavage site = 0	Not secreted
YTQsLGCWHGFIAQQK	S4(Phospho)	S4		70	RDMAEYDADSSKYTQSLGCWHGFIAQQKMIA	X		2	AB57_1087	ABYAL1163	100.000	A1S_1008	100.000	Isocitrate lyase	aceA		Cytoplasmic	Carbohydrate catabolism			Q9I0K4.1	75.000	6G1O_A	74.691															Non Secreted - Signal peptide = yes (Signal Peptide exists but mature domain is not compatible) - Estimated Cleavage site = 22	Not secreted
yTQSLGCWHGFIAQQK	S4(Phospho)	Y1		67	IMRRDMAEYDADSSKYTQSLGCWHGFIAQQK	X		2	AB57_1087	ABYAL1163	100.000	A1S_1008	100.000	Isocitrate lyase	aceA		Cytoplasmic	Carbohydrate catabolism			Q9I0K4.1	75.000	6G1O_A	74.691															Non Secreted - Signal peptide = yes (Signal Peptide exists but mature domain is not compatible) - Estimated Cleavage site = 22	Not secreted
yVGICGQGPSDHPDLAK	Y1(Phospho)	Y1		744	ALLSMAIHACRKAGKYVGICGQGPSDHPDLA	X	X	2	AB57_2501	ABYAL2609	99.873	A1S_2164	90.000	Phosphoenolpyruvate synthase	ppsA	pps	Cytoplasmic	Carbohydrate catabolism			Q02KR1.1	79.543	2OLS_A	67.681															Cytoplasmic - Signal peptide = no - Estimated Cleavage site = 0	Not secreted

## Sheet: Table_S8_ATCC17978
Table S8: List of the phosphorylated peptides and the phosphorylated proteins identified in the extracellular medium of A. baumannii ATCC17978 in both planktonic and biofilm modes of growth
Legends: The brackets ([ ]) indicate the possible phosphorylated residues. PLK, BF and LF abbreviations correspond respectively to planktonic, biofilm and label_Free.
Is considered as :
Secreted proteins = moonligthing proteins with binding activities
Secreted proteins = proteins with peptide signal, proteins identified as lipoprotein attached to outer membrane, proteins identified secreted in secretomeP and/or MatureP
Secreted proteins = Extracellular localization with Psortb																					Swissprot/pdb_search				Genoscope_search						Others_studies	Moonlighting				SignaP/TatP/LipoP/SecretomeP/MatureP/Conclusion
Not secreted = Cytoplasmic, mature domain, non secreted in MatureP
Sequences	Modifications predicted	Modifications manually validated	Phosphosite ambiguities	Sequence position of the modified residues	Sequence_logo	In planktonic	In Biofilm	Number of phosphosites per protein	Accession_ABYAL	Accession_AB57	% identity with AB0057 Genoscope	Accession_A1S	% identity with ATCC 17978 NCBI	Protein names	Genes	Gene synonyms	Localization with PSORTb	Biological functions	Comments	Operons	Accession Uniprot	% identity Uniprot	Accession in PDB	% identity PDB	Resistome in Genoscope	VFDB experimentally demonstrated in Genoscope	Virulence Finder in Genoscope	E.coli main virulence genes in Genoscope	Integron in Genoscope	Macromolecular Systems in Genoscope	Response to Mucin	Moonlighting proteins	ID moonlighting protein in MoonProt	Moonlighting function 1	Moonlighting function 2	SignalP_5.0/TatP_1.0	LipoP	SecretomeP_2.0	MatureP	Secreted or not
HHNTyVVNLNNLIK	Y5(Phospho)	Y5		36	SKETLEYHHDKHHNTYVVNLNNLIKGTDLEG		X	1	ABYAL2811	AB57_2777	100.000	A1S_2343	100.000	Superoxide dismutase	sodB		Periplasmic	Adaptation	Stress response & adaptation		P18655.1	69.312	1DT0_A	61.929		X	X					X	96 (m. avium)	Superoxide dismutase, enzyme antioxidant convert superoxide anion radicals into O2 and H2O2	Adhesin			Potential secretion	Non Secreted - Signal peptide = yes (Signal Peptide exists but mature domain is not compatible) - Estimated Cleavage site = 21	Secreted
AGVPtVPGCDHAVTIHNALAEAK	T5(Phospho)	T5		130	NKVSAIVAMKKAGVPTVPGCDHAVTIHNALA		X	3	ABYAL2388	AB57_2360	100.000	A1S_2011	100.000	Acetyl-CoA carboxylase biotin carboxylase subunit	accC		Cytoplasmic	Lipid metabolism		X	P37798.1	64.944	2C00_A	64.944			X					X	203 (h. poymorpha)	Pyruvate carboxylase, enzyme ATP + pyruvate + HCO3- => ADP + phosphate + oxaloacetate. Carbohydrate biosynthesis, gluconeogenesis	Assembly of peroxisomal alcohol oxidase (AOX) may mediate FAD binding to AOX monomers in cytoplasm, which enables them to be transported to the peroxisome where they can assemble into the active octomeric form				Cytoplasmic - Signal peptide = no - Estimated Cleavage site = 0	Not secreted
KAGVPtVPGCDHAVTIHNALAEAK	T6(Phospho)	T6		130	NKVSAIVAMKKAGVPTVPGCDHAVTIHNALA		X	3	ABYAL2388	AB57_2360	100.000	A1S_2011	100.000	Acetyl-CoA carboxylase biotin carboxylase subunit	accC		Cytoplasmic	Lipid metabolism		X	P37798.1	64.944	2C00_A	64.944			X					X	203 (h. poymorpha)	Pyruvate carboxylase, enzyme ATP + pyruvate + HCO3- => ADP + phosphate + oxaloacetate. Carbohydrate biosynthesis, gluconeogenesis	Assembly of peroxisomal alcohol oxidase (AOX) may mediate FAD binding to AOX monomers in cytoplasm, which enables them to be transported to the peroxisome where they can assemble into the active octomeric form				Cytoplasmic - Signal peptide = no - Estimated Cleavage site = 0	Not secreted
NFCsQAmDIHYLEK	S4(Phospho); M7(Oxidation)	S4		431	IPLHKDLILQDKNFCSQAMDIHYLEKHLLKQ		X	3	ABYAL2388	AB57_2360	100.000	A1S_2011	100.000	Acetyl-CoA carboxylase biotin carboxylase subunit	accC		Cytoplasmic	Lipid metabolism		X	P37798.1	64.944	2C00_A	64.944			X					X	203 (h. poymorpha)	Pyruvate carboxylase, enzyme ATP + pyruvate + HCO3- => ADP + phosphate + oxaloacetate. Carbohydrate biosynthesis, gluconeogenesis	Assembly of peroxisomal alcohol oxidase (AOX) may mediate FAD binding to AOX monomers in cytoplasm, which enables them to be transported to the peroxisome where they can assemble into the active octomeric form				Cytoplasmic - Signal peptide = no - Estimated Cleavage site = 0	Not secreted
LDyVAICSPNYLHAPHmK	Y3(Phospho); M17(Oxidation)	Y3		73	EAYVEDQKLKGEKLDYVAICSPNYLHAPHMK		X	1	ABYAL0067		0.000	A1S_0053	100.000	Oxidoreductase	WbpB		Cytoplasmic	Cell division		X	G3XD23.1	59.621	3OA2_A	59.306		X													Non Secreted - Signal peptide = yes (Signal Peptide exists but mature domain is not compatible) - Estimated Cleavage site = 21	Not secreted
EFGGNGImVTAsHNPK	M8(Oxidation); S12(Phospho)	S12		104	YIAREFGGNGIMVTASHNPKSDNGIKWILRG		X	1	ABYAL1027	AB57_0935	99.577	A1S_0887	100.000	Phosphomannomutase	algC		Cytoplasmic	Carbohydrate catabolism		X	Q88BD4.1	34.707	4MRQ_A	32.747		X													Cytoplasmic - Signal peptide = no - Estimated Cleavage site = 0	Not secreted
sFPQVELNTNK	S1(Phospho)	S1		2	XXXXXXXXXXXXXXMSFPQVELNTNKGRIVL		X	1	ABYAL2543	AB57_2441	100.000	A1S_2109	100.000	Cyclophilin	ppiB		Cytoplasmic	Folding and maturation		X	P83221.3	69.753	3T1U_A	66.667		X													Mature domain - Signal peptide = no - Estimated Cleavage site = 0	Not secreted
HGHLHGLVNCAGIGPsAK	S16(Phospho)	S16		92	HGHLHGLVNCAGIGPSAKVVGREGVHDLGLF		X	1	ABYAL2592	AB57_2482	100.000	A1S_2150	100.000	3-hydroxyacyl-CoA dehydrogenase			Cytoplasmic	Lipid metabolism		X	P9WGQ6.1	53.101	4O5O_A	61.328		X						X	251 (h. sapiens)	Retinol dehydrogenase, enzyme all-trans-retinol + NAD+ <=> all-trans-retinal + NADH. Cofactor metabolism, retinol metabolism	Transcriptional repressor represses profilaggrin promoter activity by adjusting the activity of Sp1 and other activators				Non Secreted - Signal peptide = yes (Signal Peptide exists but mature domain is not compatible) - Estimated Cleavage site = 21	Not secreted
IGSHPADSQLAAAIQtACFNNK	T16(Phospho)	T16		404	IGSHPADSQLAAAIQTACFNNKLLLEKGGRN		X	1	ABYAL2933	AB57_2881	99.782	A1S_2454	100.000	Diaminobutyrate--2-oxoglutarate aminotransferase	dat		Cytoplasmic	Amino acid metabolism		X	P56744.1	97.155	1SZS_A	34.651		X													Mature domain - Signal peptide = no - Estimated Cleavage site = 0	Not secreted
YKVDGEsR	S7(Phospho)	S7		18	DIYVEFRGKYKVDGESRDSEHKGWLEVNSWS		X	5	ABYAL1534	AB57_1481	100.000	A1S_1296	100.000	Type VI secretion system tube protein Hcp	assC		Extracellular	Bacterial secretion system	Type VI secretion system effector	X	Q9I747.1	30.719	4W64_A	100.000		X				X	Up-regulated and virulence associated							Potential secretion	Mature domain - Signal peptide = no - Estimated Cleavage site = 0	Secreted
DSEHKGWLEVNsWSHNIR	S12(Phospho)	S12		31	GESRDSEHKGWLEVNSWSHNIRQPKSATSSS		X	5	ABYAL1534	AB57_1481	100.000	A1S_1296	100.000	Type VI secretion system tube protein Hcp	assC		Extracellular	Bacterial secretion system	Type VI secretion system effector	X	Q9I747.1	30.719	4W64_A	100.000		X				X	Up-regulated and virulence associated							Potential secretion	Mature domain - Signal peptide = no - Estimated Cleavage site = 0	Secreted
sATSSSVGGHTAER	S1(Phospho)	S1		41	WLEVNSWSHNIRQPKSATSSSVGGHTAERVE		X	5	ABYAL1534	AB57_1481	100.000	A1S_1296	100.000	Type VI secretion system tube protein Hcp	assC		Extracellular	Bacterial secretion system	Type VI secretion system effector	X	Q9I747.1	30.719	4W64_A	100.000		X				X	Up-regulated and virulence associated							Potential secretion	Mature domain - Signal peptide = no - Estimated Cleavage site = 0	Secreted
SAtSSSVGGHTAER	T3(Phospho)	T3		43	EVNSWSHNIRQPKSATSSSVGGHTAERVEHS		X	5	ABYAL1534	AB57_1481	100.000	A1S_1296	100.000	Type VI secretion system tube protein Hcp	assC		Extracellular	Bacterial secretion system	Type VI secretion system effector	X	Q9I747.1	30.719	4W64_A	100.000		X				X	Up-regulated and virulence associated							Potential secretion	Mature domain - Signal peptide = no - Estimated Cleavage site = 0	Secreted
SATsSSVGGHTAER	S4(Phospho)	S4		44	VNSWSHNIRQPKSATSSSVGGHTAERVEHSD		X	5	ABYAL1534	AB57_1481	100.000	A1S_1296	100.000	Type VI secretion system tube protein Hcp	assC		Extracellular	Bacterial secretion system	Type VI secretion system effector	X	Q9I747.1	30.719	4W64_A	100.000		X				X	Up-regulated and virulence associated							Potential secretion	Mature domain - Signal peptide = no - Estimated Cleavage site = 0	Secreted
DyIHVVDLANAHLCALNNR	Y2(Phospho)	Y2		234	YGNDYDTIDGTGVRDYIHVVDLANAHLCALN		X	1	ABYAL0083	AB57_0114	99.115	A1S_0065	100.000	UDP-glucose 4-epimerase GalE	galE		Cytoplasmic	Carbohydrate catabolism	Dessication	X	P55180.1	62.575	1UDC_A	55.522		X												Potential secretion	Secretory - Signal peptide = yes (Signal Peptide exists and mature domain is compatible) - Estimated Cleavage site = 19	Secreted
sIAKPADDFK	S1(Phospho)	S1		133	RGIDIAVKTVVENIRSIAKPADDFKAIEQVG		X	1	ABYAL3179	AB57_3079	100.000	A1S_2664	100.000	Molecular chaperone GroEL	groEL	mopA	Cytoplasmic	Folding and maturation			A3M836.2	100.000	4PKN_A	75.472		X					Up-regulated	X	8,68,69,70,72,73,74,75,77,78,79,80,230 (bacteria)	Chaperone - Prevents misfolding and promotes the refolding and proper assembly of unfolded polypeptides	Adhesin (to glycosphinngolipids, to cell surface, to host cells, to mucins and epithelial cells, to invertase, to CD43 of macrophage), toxin				Mature domain - Signal peptide = no - Estimated Cleavage site = 0	Secreted
VFATITGsR	S8(Phospho)	S8		338	EGRAMNRRVFATITGSRTVVVQPGQEAAAPA	X	X	1	ABYAL3363	AB57_3344	94.118	A1S_2840	100.000	Outer membrane protein Omp38	ompA		Outer membrane protein	Transport	Pili & Adhesin		A3M8K2.2	100.000	3TD3_A	100.000		X										SP(Sec/SPI) - CS pos: 22-23. ANA-GV. Pr: 0.7647	Peptide signal(22-23)	Potential secretion	Secretory - Signal peptide = yes (Signal Peptide exists and mature domain is compatible) - Estimated Cleavage site = 21	Secreted
GFHIHENPsCAPAVK	S9(Phospho)	S9		107	DLPSGTRGFHIHENPSCAPAVKDGKPGAALA	X	X	1	ABYAL3715	AB57_3598	100.000	A1S_3143	100.000	Superoxide dismutase	sodC		Periplasmic	Adaptation			P0AGD1.1	58.000	1ESO_A	58.000		X						X	391 (s. cerevisiae)	Superoxide dismutase, catalysis of superoxide (O2-) to hydrogen peroxide (H2O2), remove reactive oxygen species, 2 superoxide -> oxygen and H2O2	Binds DNA, transcription factor in response to H2O2, a reactive oxygen species (ROS), regulates expression of genes involved in oxidative resistance and DNA damage repair, ROS treatment increases Sod1 binding to the promoters of RNR3 and GRE2	LIPO(Sec/SPII) - CS pos: 34-35. TVG-CS. Pr: 0.8762	Lipoprotein attached to outer membrane(34-35)	Potential secretion	Non Secreted - Signal peptide = yes (Signal Peptide exists but mature domain is not compatible) - Estimated Cleavage site = 22	Secreted
[Y]IE[S]mV[Y]QGVIENVACEQSAR	S4(Phospho); M5(Oxidation)	Y1/S4/Y7	X	225; 228; 231	YEPEAEELLNGLLVRYIESMVYQGVIENVAC; EAEELLNGLLVRYIESMVYQGVIENVACEQS; ELLNGLLVRYIESMVYQGVIENVACEQSARM		X	1	ABYAL0177	AB57_0192	100.000	A1S_0154	100.000	ATP synthase subunit gamma	atpG	uncG, papC	Cytoplasmic	Oxidative phosphorylation		X	A3M143.2	100.000	5T4O_G	60.900												Potential tat signal peptide but no tat motif was found			Cytoplasmic - Signal peptide = no - Estimated Cleavage site = 0	Not secreted
YIE[S]MV[Y]QGVIENVACEQSAR	Y7(Phospho)	S4/Y7	X	228; 231	EAEELLNGLLVRYIESMVYQGVIENVACEQS		X	1	ABYAL0177	AB57_0192	100.000	A1S_0154	100.000	ATP synthase subunit gamma	atpG	uncG, papC	Cytoplasmic	Oxidative phosphorylation		X	A3M143.2	100.000	5T4O_G	60.900												Potential tat signal peptide but no tat motif was found			Cytoplasmic - Signal peptide = no - Estimated Cleavage site = 0	Not secreted
IAVLTD[ST]HK	T8(Phospho)	S7/T8	X	185; 186	LKKSEDIGKIAVLTDSTHKILIGYDTEKDQA; KKSEDIGKIAVLTDSTHKILIGYDTEKDQAI		X	2	ABYAL1365		0.000	A1S_1168	100.000	SGNH/GDSL hydrolase family protein			Unknown	Unknown		X	Q65U34.1	50.000										X	19 (l. Lactis)	Chaperone	Binding to invertase, a hyperglycosylated mannoprotein from Saccharomyces cerevisiae			Potential secretion	Mature domain - Signal peptide = no - Estimated Cleavage site = 0	Not secreted
IAVLTDsTHK	S7(Phospho)	S7		185	LKKSEDIGKIAVLTDSTHKILIGYDTEKDQA		X	2	ABYAL1365		0.000	A1S_1168	100.000	SGNH/GDSL hydrolase family protein			Unknown	Unknown		X	Q65U34.1	50.000										X	19 (l. Lactis)	Chaperone	Binding to invertase, a hyperglycosylated mannoprotein from Saccharomyces cerevisiae			Potential secretion	Mature domain - Signal peptide = no - Estimated Cleavage site = 0	Not secreted
LS[TSS]ESTSVIPVLVDK	T3(Phospho)	T3/S4/S5	X	125; 126; 127	VSADVKEKFEKIKLSTSSESTSVIPVLVDKD; SADVKEKFEKIKLSTSSESTSVIPVLVDKDN; ADVKEKFEKIKLSTSSESTSVIPVLVDKDNK		X	2	ABYAL1365		0.000	A1S_1168	100.000	SGNH/GDSL hydrolase family protein			Unknown	Unknown		X	Q65U34.1	50.000										X	19 (l. Lactis)	Chaperone	Binding to invertase, a hyperglycosylated mannoprotein from Saccharomyces cerevisiae			Potential secretion	Mature domain - Signal peptide = no - Estimated Cleavage site = 0	Not secreted
LS[TSS]ESTSVIPVLVDKDNK	T3(Phospho)	T3/S4/S5	X	125; 126; 127	VSADVKEKFEKIKLSTSSESTSVIPVLVDKD; SADVKEKFEKIKLSTSSESTSVIPVLVDKDN; ADVKEKFEKIKLSTSSESTSVIPVLVDKDNK		X	2	ABYAL1365		0.000	A1S_1168	100.000	SGNH/GDSL hydrolase family protein			Unknown	Unknown		X	Q65U34.1	50.000										X	19 (l. Lactis)	Chaperone	Binding to invertase, a hyperglycosylated mannoprotein from Saccharomyces cerevisiae			Potential secretion	Mature domain - Signal peptide = no - Estimated Cleavage site = 0	Not secreted
GGRtCHAAIIAR	T4(Phospho)	T4		416	VMKRAAAIITNRGGRTCHAAIIARELGVPAI	X		1	ABYAL2609	AB57_2501	99.873	A1S_2164	100.000	Phosphoenolpyruvate synthase	ppsA	pps	Cytoplasmic	Carbohydrate catabolism			Q02KR1.1	79.795	2OLS_A	67.939															Cytoplasmic - Signal peptide = no - Estimated Cleavage site = 0	Not secreted
tcHAAIIAR	T1(Phospho); C2(Carbamidomethyl)	T1		416	VMKRAAAIITNRGGRTCHAAIIARELGVPAI		X	1	ABYAL2609	AB57_2501	99.873	A1S_2164	100.000	Phosphoenolpyruvate synthase	ppsA	pps	Cytoplasmic	Carbohydrate catabolism			Q02KR1.1	79.795	2OLS_A	67.939															Cytoplasmic - Signal peptide = no - Estimated Cleavage site = 0	Not secreted
EIAyFFADNEICPR	Y4(Phospho)	Y4		131	AHGSDSVASAEREIAYFFADNEICPRTRXXX	X	X	3	ABYAL0533	AB57_0600	100.000	A1S_0498	100.000	Nucleoside diphosphate kinase	ndk		Cytoplasmic	Nucleotide biosynthesis			A3M207.2	100.000	4W98_A	100.000															Cytoplasmic - Signal peptide = no - Estimated Cleavage site = 0	Not secreted
EILGAtNPK	T6(Phospho)	T6		93	EGENAVLAHREILGATNPKEAAPGTIRADFA		X	3	ABYAL0533	AB57_0600	100.000	A1S_0498	100.000	Nucleoside diphosphate kinase	ndk		Cytoplasmic	Nucleotide biosynthesis			A3M207.2	100.000	4W98_A	100.000															Cytoplasmic - Signal peptide = no - Estimated Cleavage site = 0	Not secreted
HLSQADAEGFyAEHK	Y11(Phospho)	Y11		51	ATKMKHLSQADAEGFYAEHKERGFFGDLVAF		X	3	ABYAL0533	AB57_0600	100.000	A1S_0498	100.000	Nucleoside diphosphate kinase	ndk		Cytoplasmic	Nucleotide biosynthesis			A3M207.2	100.000	4W98_A	100.000															Cytoplasmic - Signal peptide = no - Estimated Cleavage site = 0	Not secreted
ALTEsGIAASDVQGTGR	S5(Phospho)	S5		125	TVSDQAPAVRKALTESGIAASDVQGTGRGGR		X	3	ABYAL3235	AB57_3125	99.749	A1S_2716	100.000	Dihydrolipoamide succinyltransferase	sucB		Cytoplasmic	Carbohydrate catabolism		X	Q9I3D2.1	66.341	1C4T_A	74.569							Up-regulated	X	381 (b. thuringiensis)	Pyruvate dehydrogenase E2 subunit, dihydrolipoamide acetyltransferase	DNA binding, transcription regulation				Cytoplasmic - Signal peptide = no - Estimated Cleavage site = 0	Not secreted
ALTESGIAAsDVQGTGR	S10(Phospho)	S10		130	APAVRKALTESGIAASDVQGTGRGGRITKED		X	3	ABYAL3235	AB57_3125	99.749	A1S_2716	100.000	Dihydrolipoamide succinyltransferase	sucB		Cytoplasmic	Carbohydrate catabolism		X	Q9I3D2.1	66.341	1C4T_A	74.569							Up-regulated	X	381 (b. thuringiensis)	Pyruvate dehydrogenase E2 subunit, dihydrolipoamide acetyltransferase	DNA binding, transcription regulation				Cytoplasmic - Signal peptide = no - Estimated Cleavage site = 0	Not secreted
KALTESGIAAsDVQGTGR	S11(Phospho)	S11		130	APAVRKALTESGIAASDVQGTGRGGRITKED		X	3	ABYAL3235	AB57_3125	99.749	A1S_2716	100.000	Dihydrolipoamide succinyltransferase	sucB		Cytoplasmic	Carbohydrate catabolism		X	Q9I3D2.1	66.341	1C4T_A	74.569							Up-regulated	X	381 (b. thuringiensis)	Pyruvate dehydrogenase E2 subunit, dihydrolipoamide acetyltransferase	DNA binding, transcription regulation				Cytoplasmic - Signal peptide = no - Estimated Cleavage site = 0	Not secreted
AsQLADDIVVGVGTITKPEHCAQAK	S2(Phospho)	S2		57	ITLRTAAGLAAIERASQLADDIVVGVGTITK	X	X	2	ABYAL0519	AB57_0588	99.517	A1S_0484	100.000	2-dehydro-3-deoxyphosphogluconate aldolase	eda	hga, kdg, kga	Cytoplasmic	Carbohydrate catabolism	Pentose phosphate pathway	X	O68283.2	45.545	5XSF_A	45.673															Non Secreted - Signal peptide = yes (Signal Peptide exists but mature domain is not compatible) - Estimated Cleavage site = 21	Not secreted
FCPtGGITAETAPDFLK	T4(Phospho)	T4		157	LKAFYGPFPNLRFCPTGGITAETAPDFLKQP		X	2	ABYAL0519	AB57_0588	99.517	A1S_0484	100.000	2-dehydro-3-deoxyphosphogluconate aldolase	eda	hga, kdg, kga	Cytoplasmic	Carbohydrate catabolism	Pentose phosphate pathway	X	O68283.2	45.545	5XSF_A	45.673															Non Secreted - Signal peptide = yes (Signal Peptide exists but mature domain is not compatible) - Estimated Cleavage site = 21	Not secreted
VDVtSCEETAVK	T4(Phospho)	T4		74	SSEYAGKVKIVKVDVTSCEETAVKYNIRNIP		X	2	ABYAL0648	AB57_0709	100.000	A1S_0606	100.000	Thioredoxin	trxA	trx, tsnC, fipA	Cytoplasmic	Adaptation			P07887.3	88.889	2YN1_A	55.238								X	159 (e. coli)	Thioredoxin antioxidant aids the reduction of other proteins by cysteine thiol-disulfide exchange	Subunit of T7 DNA polymerase ****maybe not strictly considered moonlighting because adopted by a phage to be part of a protein complex*****				Non Secreted - Signal peptide = yes (Signal Peptide exists but mature domain is not compatible) - Estimated Cleavage site = 12	Not secreted
VDVTsCEETAVK	S5(Phospho)	S5		75	SEYAGKVKIVKVDVTSCEETAVKYNIRNIPA		X	2	ABYAL0648	AB57_0709	100.000	A1S_0606	100.000	Thioredoxin	trxA	trx, tsnC, fipA	Cytoplasmic	Adaptation			P07887.3	88.889	2YN1_A	55.238								X	159 (e. coli)	Thioredoxin antioxidant aids the reduction of other proteins by cysteine thiol-disulfide exchange	Subunit of T7 DNA polymerase ****maybe not strictly considered moonlighting because adopted by a phage to be part of a protein complex*****				Non Secreted - Signal peptide = yes (Signal Peptide exists but mature domain is not compatible) - Estimated Cleavage site = 12	Not secreted
LQTSNIDIISLECHNsR	S16(Phospho)	S16		257	LQTSNIDIISLECHNSRVPIDLLELIRGKKV		X	2	ABYAL0869	AB57_0782	99.425	A1S_0737	100.000	5-methyltetrahydropteroyltriglutamate--homocysteine methyltransferase	metE		Cytoplasmic	Amino acid metabolism		X	Q975N4.1	34.195	3RPD_A	86.176															Non Secreted - Signal peptide = yes (Signal Peptide exists but mature domain is not compatible) - Estimated Cleavage site = 19	Not secreted
LQtSNIDIISLECHNSR	T3(Phospho)	T3		244	GSEWRQYEEAFPKLQTSNIDIISLECHNSRV		X	2	ABYAL0869	AB57_0782	99.425	A1S_0737	100.000	5-methyltetrahydropteroyltriglutamate--homocysteine methyltransferase	metE		Cytoplasmic	Amino acid metabolism		X	Q975N4.1	34.195	3RPD_A	86.176															Non Secreted - Signal peptide = yes (Signal Peptide exists but mature domain is not compatible) - Estimated Cleavage site = 19	Not secreted
DF[SS]AHSLPQLK	S4(Phospho)	S3/S4	X	12; 13	XXXXMSFLFFKTKDFSSAHSLPQLKDVSDLI; XXXMSFLFFKTKDFSSAHSLPQLKDVSDLIP		X	2	ABYAL1366		0.000		0.000	Hypothetical protein			Unknown	Unknown		X	Q4I5V2.2	53.846																Potential secretion	Mature domain - Signal peptide = no - Estimated Cleavage site = 0	Not secreted
DFSSAHsLPQLK	S7(Phospho)	S7		16	MSFLFFKTKDFSSAHSLPQLKDVSDLIPQYE		X	2	ABYAL1366		0.000		0.000	Hypothetical protein			Unknown	Unknown		X	Q4I5V2.2	53.846																Potential secretion	Mature domain - Signal peptide = no - Estimated Cleavage site = 0	Not secreted
AAQyVHSHPGEVCPAK	Y4(Phospho)	Y4		157	GRDASELLRKVKAAQYVHSHPGEVCPAKWKE	X	X	2	ABYAL1416	AB57_1341	100.000	A1S_1205	100.000	Peroxiredoxin	ahpC	tpx	Cytoplasmic	Adaptation	Stress response & adaptation ; detoxification : xenobiotic metabolism		P0AE08.2	71.658	4O5R_A	71.658							Up-regulated	X	373 (s. agalactiae)	Peroxiredoxin, hydroxyperoxidase activity	Heme binding protein				Mature domain - Signal peptide = no - Estimated Cleavage site = 0	Not secreted
AAQYVHsHPGEVCPAK	S7(Phospho)	S7		160	ASELLRKVKAAQYVHSHPGEVCPAKWKEGEA	X	X	2	ABYAL1416	AB57_1341	100.000	A1S_1205	100.000	Peroxiredoxin	ahpC	tpx	Cytoplasmic	Adaptation	Stress response & adaptation ; detoxification : xenobiotic metabolism		P0AE08.2	71.658	4O5R_A	71.658							Up-regulated	X	373 (s. agalactiae)	Peroxiredoxin, hydroxyperoxidase activity	Heme binding protein				Mature domain - Signal peptide = no - Estimated Cleavage site = 0	Not secreted
tFVVTENCIK	T5(Phospho)	T5		2	XXXXXXXXXXXXXXMTFVVTENCIKCKYQDC		X	2	ABYAL1473	AB57_1422	100.000	A1S_1249	100.000	Ferredoxin	fdxA		Cytoplasmic	Iron metabolism			P08811.2	78.505	1PC4_A	71.963															Cytoplasmic - Signal peptide = no - Estimated Cleavage site = 0	Not secreted
TFVVtENCIK	T1(Phospho)	T1		6	XXXXXXXXXXMTFVVTENCIKCKYQDCVEVC		X	2	ABYAL1473	AB57_1422	100.000	A1S_1249	100.000	Ferredoxin	fdxA		Cytoplasmic	Iron metabolism			P08811.2	78.505	1PC4_A	71.963															Cytoplasmic - Signal peptide = no - Estimated Cleavage site = 0	Not secreted
AKNPEtGEIETHYCDPIGHR	T6(Phospho)	T6		218	DFEITLLTVRAKNPETGEIETHYCDPIGHRQ		X	2	ABYAL1738	AB57_1706	100.000	A1S_1475	100.000	Phosphoribosylglycinamide formyltransferase 2	purT		Cytoplasmic Membrane	Nucleotide biosynthesis		X	A3M4Q9.2	100.000	1EYZ_A	58.838															Mature domain - Signal peptide = no - Estimated Cleavage site = 0	Not secreted
NPEtGEIETHYCDPIGHR	T4(Phospho)	T4		218	DFEITLLTVRAKNPETGEIETHYCDPIGHRQ		X	2	ABYAL1738	AB57_1706	100.000	A1S_1475	100.000	Phosphoribosylglycinamide formyltransferase 2	purT		Cytoplasmic Membrane	Nucleotide biosynthesis		X	A3M4Q9.2	100.000	1EYZ_A	58.838															Mature domain - Signal peptide = no - Estimated Cleavage site = 0	Not secreted
DENDQHHLIPtSWIGEVK	T11(Phospho)	T11		50	LKLTKDENDQHHLIPTSWIGEVKEDQVILNK		X	2	ABYAL2687	AB57_2591	95.714	A1S_2230	100.000	Hypothetical protein			Unknown	Unknown	DUF2171 domain-containing protein				5UBF_A	38.710															Mature domain - Signal peptide = no - Estimated Cleavage site = 0	Not secreted
HADVIASCGtK	T10(Phospho)	T10		21	INDIKKHADVIASCGTKVGTVDHLEGENQLK		X	2	ABYAL2687	AB57_2591	95.714	A1S_2230	100.000	Hypothetical protein			Unknown	Unknown	DUF2171 domain-containing protein				5UBF_A	38.710															Mature domain - Signal peptide = no - Estimated Cleavage site = 0	Not secreted
LGIEHGVDYSQtVSCYQADAQGR	T12(Phospho)	T12		187	NIIRLGIEHGVDYSQTVSCYQADAQGRACGK		X	2	ABYAL3030	AB57_2982	100.000	A1S_2542	100.000	7-cyano-7-deazaguanine synthase	queC		Unknown	Others metabolism pathway		X	Q6F9A3.1	93.363	3BL5_A	37.054													Peptide signal(26-27)		Non Secreted - Signal peptide = yes (Signal Peptide exists but mature domain is not compatible) - Estimated Cleavage site = 24	Not secreted
LGIEHGVDYsQTVSCYQADAQGR	S10(Phospho)	S10		185	KANIIRLGIEHGVDYSQTVSCYQADAQGRAC		X	2	ABYAL3030	AB57_2982	100.000	A1S_2542	100.000	7-cyano-7-deazaguanine synthase	queC		Unknown	Others metabolism pathway		X	Q6F9A3.1	93.363	3BL5_A	37.054													Peptide signal(26-27)		Non Secreted - Signal peptide = yes (Signal Peptide exists but mature domain is not compatible) - Estimated Cleavage site = 24	Not secreted
TGAQVCGPIPmPtR	M11(Oxidation); T13(Phospho)	T13		49	AKRTGAQVCGPIPMPTRIERFNVLTSPHVNK		X	2	ABYAL3646	AB57_3531	100.000	A1S_3081	100.000	30S ribosomal protein S10	rpsJ		Cytoplasmic	Translation			A3M984.1	100.000	1P6G_J	83.495															Cytoplasmic - Signal peptide = no - Estimated Cleavage site = 0	Not secreted
tGAQVCGPIPMPTR	T1(Phospho)	T1		37	LIDQSAQEIVETAKRTGAQVCGPIPMPTRIE		X	2	ABYAL3646	AB57_3531	100.000	A1S_3081	100.000	30S ribosomal protein S10	rpsJ		Cytoplasmic	Translation			A3M984.1	100.000	1P6G_J	83.495															Cytoplasmic - Signal peptide = no - Estimated Cleavage site = 0	Not secreted
sNNNDYDISDSKDCEK	S1(Phospho)	S1		2	XXXXXXXXXXXXXXMSNNNDYDISDSKDCEK		X	1	ABYAL0155	AB57_0174	99.367	A1S_0134	100.000	Quercetin 2,3-dioxygenase			Cytoplasmic	Others metabolism pathway		X	Q9I4D3.1	47.134	6D0G_A	96.497															Cytoplasmic - Signal peptide = no - Estimated Cleavage site = 0	Not secreted
IAEGsVIVCTVTGNGLKDPDTAIK	S5(Phospho)	S5		335	GGAIRDIKAGKIAEGSVIVCTVTGNGLKDPD		X	1	ABYAL0266	AB57_0327	100.000	A1S_0238	100.000	Threonine synthase	thrC		Cytoplasmic	Amino acid metabolism		X	P74193.1	52.674	2ZSJ_A	52.589								X	205 (b. subtilis)	Cysteine synthase, enzyme O-acetyl-serine + H2S = cysteine + acetate Amino-acid biosynthesis, biosynthesis of cysteine	Transcriptional regulator regulates activity of CymR transcription factor forms complex with CymR that represses transcription of the CymR regulon				Mature domain - Signal peptide = no - Estimated Cleavage site = 0	Not secreted
NQL[T]NL[SS]AEISAQHEQDAK	S8(Phospho)	T4/S7/S8	X	5; 8; 9	XXXXXXXXXXXMNQLTNLSSAEISAQHEQDA; XXXXXXXXMNQLTNLSSAEISAQHEQDAKDL; XXXXXXXMNQLTNLSSAEISAQHEQDAKDLT		X	1	ABYAL0279	AB57_0340	100.000	A1S_0251	100.000	Thiamine biosynthesis protein ThiC	thiC		Cytoplasmic	Cofacters & vitamins			A3M1D2.2	100.000	3EPN_A	65.902															Mature domain - Signal peptide = no - Estimated Cleavage site = 0	Not secreted
ELIsNASDACDKLR	S4(Phospho)	S4		39	HSLYSNPEIFLRELISNASDACDKLRFEGIN		X	1	ABYAL0319	AB57_0378	97.959			Molecular chaperone HtpG	htpG		Cytoplasmic	Folding and maturation	ABYAL0319-ABYAL0320		Q6FF82.1	87.458	1Y4S_A	57.746															Mature domain - Signal peptide = no - Estimated Cleavage site = 0	Not secreted
SNVyFGGACISHTVQFEDGTKK	Y4(Phospho)	Y4		18	STQFDHVTVIKKSNVYFGGACISHTVQFEDG		X	1	ABYAL0351	AB57_0404	98.925	A1S_0323	100.000	Pyrimidine/purine nucleoside phosphorylase			Cytoplasmic	Nucleotide biosynthesis			A3M1J3.2	100.000	3HQX_A	95.327															Cytoplasmic - Signal peptide = no - Estimated Cleavage site = 0	Not secreted
GsLPCEITHVISNHEDLR	S2(Phospho)	S2		127	VDHALLELLWRHARGSLPCEITHVISNHEDL		X	1	ABYAL0481	AB57_0534	100.000	A1S_0451	100.000	Formyltetrahydrofolate deformylase	purU	purU1	Cytoplasmic	Nucleotide biosynthesis			O34990.2	56.184	3W7B_A	61.210															Cytoplasmic - Signal peptide = no - Estimated Cleavage site = 0	Not secreted
KTLEsMGR	S5(Phospho)	S5		55	ITQGGVVIMGRKTLESMGRALPNRVNWVITR	X		1	ABYAL0488	AB57_0540	100.000	A1S_0457	100.000	Diacylglycerol kinase	folA		Cytoplasmic	Cofacters & vitamins		X	P12833.1	40.491	3TQ8_A	40.244								X	220,222 (h. sapiens)	Dihydrofolate reductase, enzyme 5,6,7,8-tetrahydrofolate + NADP+ => 7,8-dihydrofolate + NADPH tetrahydrofolate biosynthesis	Binds DHFR mRNA regulation of DHFR synthesis methotrexate inhibits interaction				Cytoplasmic - Signal peptide = no - Estimated Cleavage site = 0	Not secreted
GSFGAGVHDNTVT[SS]IEAIIACTNR	S15(Phospho)	S14/S15	X	537; 538	GRGSFGAGVHDNTVTSSIEAIIACTNRLIDQ; RGSFGAGVHDNTVTSSIEAIIACTNRLIDQG		X	1	ABYAL0506	AB57_0576	100.000	A1S_0472	100.000	2-isopropylmalate synthase	leuA		Cytoplasmic	Amino acid metabolism			B2SXZ9.1	61.861	3FIG_A	50.749								X	361 (s. cereviseae)	Homocitrate synthase, enzyme, lysine biosynthetic pathway	DNA damage repair, helps in INO80 accumulation at DNA breaks to aid in histone eviction				Cytoplasmic - Signal peptide = no - Estimated Cleavage site = 0	Not secreted
LACHTQAtVLAK	T8(Phospho)	T8		37	TPLVRLQRLACHTQATVLAKLEGNNPAGSVK		X	1	ABYAL0614	AB57_0680	100.000	A1S_0575	100.000	Cysteine synthase B	cysM	cysK	Cytoplasmic	Amino acid metabolism		X	Q9I526.1	69.474	2BHT_A	65.052								X	205 (b. subtilis)	Cysteine synthase, enzyme O-acetyl-serine + H2S = cysteine + acetate Amino-acid biosynthesis, biosynthesis of cysteine	Transcriptional regulator regulates activity of CymR transcription factor forms complex with CymR that represses transcription of the CymR regulon				Cytoplasmic - Signal peptide = no - Estimated Cleavage site = 0	Not secreted
HsCAHLVGHAVK	S2(Phospho)	S2		74	IITPKDEEGLEIIRHSCAHLVGHAVKQLFPE		X	1	ABYAL0631	AB57_0695	99.844	A1S_0592	100.000	Threonine--tRNA ligase	thrS		Cytoplasmic	Translation		X	A3M299.2	100.000	1QF6_A	63.780								X	227 (e. coli)	Threonine-tRNA ligase, enzyme ATP + L-threonine + tRNA(Thr) => AMP + diphosphate + L-threonyl-tRNA(Thr)	Binds mRNA binds mRNA encoding threonyl-tRNA synthetase, controls expression of its own gene at the translational level				Cytoplasmic - Signal peptide = no - Estimated Cleavage site = 0	Not secreted
RK[T]ILD[T]AL[S]LFK	T3(Phospho); T7(Phospho); S10(Phospho)	T3/T7/S10	X	15; 19; 22	XMEFEIMTKVISKRKTILDTALSLFKQYSFK; EIMTKVISKRKTILDTALSLFKQYSFKFVGV; TKVISKRKTILDTALSLFKQYSFKFVGVDRI	X		1	ABYAL0670	AB57_1733	43.796	A1S_0625	100.000	TetR/AcrR family transcriptional regulator			Cytoplasmic	Transcriptional regulator		X	Q0S868.1	33.333	3G7R_A	31.061															Cytoplasmic - Signal peptide = no - Estimated Cleavage site = 0	Not secreted
DtVYTCDLSYDYVK	T2(Phospho)	T2		387	EITIRVDLGRGQAKDTVYTCDLSYDYVKINA		X	1	ABYAL0845	AB57_0761	99.509	A1S_0712	100.000	Bifunctional ornithine acetyltransferase/N-acetylglutamate synthase	argJ		Cytoplasmic	Amino acid metabolism			Q6FED8.1	83.498	1VZ6_A	34.127															Mature domain - Signal peptide = no - Estimated Cleavage site = 0	Not secreted
LyEQmLEPK	Y2(Phospho); M5(Oxidation)	Y2		116	AGTCFVKMAPVIQRLYEQMLEPKWVISMGAC		X	1	ABYAL0889	AB57_0801	100.000	A1S_0753	100.000	NADH-quinone oxidoreductase subunit B	nuoB		Cytoplasmic Membrane	Oxidative phosphorylation		X	A3M2P9.2	100.000	2FUG_6	57.516															Cytoplasmic - Signal peptide = no - Estimated Cleavage site = 0	Not secreted
EAVGsIDNQLINIDCK	S5(Phospho)	S5		41	LPLSRFARIAREAVGSIDNQLINIDCKLSMD		X	1	ABYAL0958	AB57_0867	100.000	A1S_0815	100.000	Metal-binding protein			Cytoplasmic	Unknown			P43790.1	27.749																	Cytoplasmic - Signal peptide = no - Estimated Cleavage site = 0	Not secreted
TmQSLQDQGIQyIVECGPGTVLSNLAK	M2(Oxidation); Y12(Phospho)	Y12		281	QWTRTMQSLQDQGIQYIVECGPGTVLSNLAK		X	1	ABYAL0960	AB57_0870	99.696	A1S_0817	100.000	Malonyl CoA-acyl carrier protein transacylase	fabD		Cytoplasmic	Lipid metabolism		X	O85140.3	51.133	5YPV_A	99.679														Potential secretion	Non Secreted - Signal peptide = yes (Signal Peptide exists but mature domain is not compatible) - Estimated Cleavage site = 13	Not secreted
LFsSEEKPSSAQTAK	S3(Phospho)	S3		10	XXXXXXMAGFWSKLFSSEEKPSSAQTAKDRL		X	1	ABYAL1019	AB57_0927	100.000	A1S_0879	100.000	Cell division topological specificity factor MinE	minE		Cytoplasmic	Cell division		X	A3M317.1	100.000	2KXO_A	32.530															Mature domain - Signal peptide = no - Estimated Cleavage site = 0	Not secreted
DItVECEHYSNSK	T3(Phospho)	T3		118	DFKIKNNSKYDIKDITVECEHYSNSKTKIDS	X		1	ABYAL1360		0.000		0.000	Hypothetical protein			Unknown	Unknown	Zinc ribbon domain-containing protein		P44114.1	46.875	1GKU_B	32.000								X	127 (s. flexneri)	Chaperone	Metalloprotease, enzyme ATP-dependent zinc metallopeptidase, hydrolyzes cytoplasmic and transmembrane proteins			Potential secretion	Cytoplasmic - Signal peptide = no - Estimated Cleavage site = 0	Not secreted
QDVtNVVCQLK	T4(Phospho)	T4		68	SFDIVTILKKSRQDVTNVVCQLKAERADAIP		X	1	ABYAL1390	AB57_1319	100.000	A1S_1183	100.000	Osmotically inducible protein C	OsmC		Unknown	Adaptation	Ohr (organic hydroperoxide resistance protein) superfamily		P0ADX1.1	46.763	1ML8_A	46.763															Cytoplasmic - Signal peptide = no - Estimated Cleavage site = 0	Not secreted
NRDCHFIFGDVAtASIIEETTTK	T13(Phospho)	T13		204	DYRNRDCHFIFGDVATASIIEETTTKTGFEI		X	1	ABYAL1419	AB57_1343	100.000	A1S_1208	100.000	Beta-ketoacyl-ACP synthase III			Cytoplasmic	Lipid metabolism			Q9HYV7.1	58.453	5YZU_A	100.000															Non Secreted - Signal peptide = yes (Signal Peptide exists but mature domain is not compatible) - Estimated Cleavage site = 22	Not secreted
GANCtVLTIGENFK	T5(Phospho)	T5		153	PIGSNVENFIRGANCTVLTIGENFKVPTRFI		X	1	ABYAL1470	AB57_1419	100.000	A1S_1246	100.000	Universal stress protein			Cytoplasmic	Unknown			P73475.1	28.322	6I3M_G	27.027															Non Secreted - Signal peptide = yes (Signal Peptide exists but mature domain is not compatible) - Estimated Cleavage site = 21	Not secreted
AEtQKPTIIICK	T3(Phospho)	T3		237	DADAIRQATVEAKAETQKPTIIICKTIIGLG		X	1	ABYAL1796	AB57_1762	100.000	A1S_1520-A1S_1521	100.000	Transketolase	tkt		Cytoplasmic	Carbohydrate catabolism	ABYAL1796-ABYAL1797		P43757.1	79.061	4XEU_A	76.534								X	147 (e. coli)	Transketolase, enzyme Pentose Phosphate Pathway Sedoheptulose 7-phosphate + D-glyceraldehyde 3-phosphate <=> D-ribose 5-phosphate + D-xylulose 5-phosphate.	Transcriptional regulator derepresses the marRAB multiple antibiotic resistance operon by binding to the MarR repressor a "trigger enzyme"				Non Secreted - Signal peptide = yes (Signal Peptide exists but mature domain is not compatible) - Estimated Cleavage site = 20	Not secreted
TASAsQDNGPK	S5(Phospho)	S5		540	AEEKEAVANLRTASASQDNGPKTIGDLIKAQ		X	1	ABYAL1852	AB57_1817	100.000	A1S_1572	100.000	30S ribosomal protein S1	rpsA		Cytoplasmic	Translation			Q9HZ71.1	70.377	4Q7J_D	70.330															Cytoplasmic - Signal peptide = no - Estimated Cleavage site = 0	Not secreted
VsKmIPK	S2(Phospho); M4(Oxidation)	S2		2	XXXXXXXXXXXXXXVSKMIPKSIINNRLGFY	X	X	1	ABYAL1886		0.000		0.000	Hypothetical protein			Cytoplasmic	Unknown		X	Q8BJM3.1	36.842	1YFN_A	39.474															Non Secreted - Signal peptide = yes (Signal Peptide exists but mature domain is not compatible) - Estimated Cleavage site = 19	Not secreted
VHCsVLAEDAIK	S4(Phospho)	S4		107	DIATELALPPVKVHCSVLAEDAIKAAIEDYR		X	1	ABYAL1949	AB57_1855	100.000	A1S_1631	100.000	Fe-S cluster assembly scaffold IscU	iscU		Cytoplasmic	Iron metabolism		X	P0ACD4.1	84.000	2L4X_A	84.000															Mature domain - Signal peptide = no - Estimated Cleavage site = 0	Not secreted
SENHLILVSsKEIR	S10(Phospho)	S10		66	RLWTIKSENHLILVSSKEIRTATVAELNAKR		X	1	ABYAL2448		0.000		0.000	Hypothetical protein			Unknown	Unknown		X																			Mature domain - Signal peptide = no - Estimated Cleavage site = 0	Not secreted
VLEsSHTLVFCTR	S4(Phospho)	S4		78	ALTGRYAYNAPKVLESSHTLVFCTRTDISSE		X	1	ABYAL2546	AB57_2444	99.083	A1S_2111	100.000	NAD(P)H nitroreductase	nfnB	nfsI, nfsB, ntr	Cytoplasmic	Others metabolism pathway	Nitrotoluene degradation		P15888.1	41.935	6CZP_A	49.309							Up-regulated								Cytoplasmic - Signal peptide = no - Estimated Cleavage site = 0	Not secreted
LLsDVQGDKIDEVFIGSCmTNIGHFR	S3(Phospho); M19(Oxidation)	S3		89	PILCCPNDPDDAKLLSDVQGDKIDEVFIGSC		X	1	ABYAL2566	AB57_2462	100.000-98.551-100.000	A1S_2126-A1S_2127-A1S_2128	100.000	Bifunctional aconitate hydratase 2/2-methylisocitrate dehydratase	acnB		Cytoplasmic	Carbohydrate catabolism	ABYAL2566-ABYAL2567-ABYAL2568		Q9I2V5.1	70.612	1L5J_A	70.281								X	111,150 (s. cerevisiae, b. taurus)	Aconitase, enzyme Catalyzes the conversion of citrate to aconitate in the pathway for lysine biosynthesis. Krebs cycle, Amino-acid biosynthesis, L-lysine biosynthesis/aconitase, enzyme 4Fe-4S cluster in active site when cellular iron levels are high Citrate <=> isocitrate Citric acid cycle	Mitochondrial DNA maintenance enzymatic activity and iron sulfur cluster are not needed for this role/iron responsive element binding protein when cellular iron concentrations are low, loses 4Fe-4S cluster and binds to iron-responsive elements (IRES) in mRNA that encodes proteins that are involved in iron uptake and use			Potential secretion	Cytoplasmic - Signal peptide = no - Estimated Cleavage site = 0	Not secreted
QEAHIELIAsENYCSPAVmEAQGSK	S10(Phospho); M19(Oxidation)	S10		34	ASEDERQEAHIELIASENYCSPAVMEAQGSK		X	1	ABYAL2769	AB57_2665	100.000	A1S_2307	100.000	Serine hydroxymethyltransferase	glyA		Cytoplasmic	Amino acid metabolism			A3M736.2	100.000	5VMB_A	100.000								X	223 (h. sapiens)	Serine hydroxymethyltransferase, enzyme 5,10-methylenetetrahydrofolate + glycine + H2O <=> tetrahydrofolate + L-serine One-carbon metabolism, tetrahydrofolate interconversion	Binds mRNA binds the 5' untranslated region (UTR) of its own mRNA				Non Secreted - Signal peptide = yes (Signal Peptide exists but mature domain is not compatible) - Estimated Cleavage site = 19	Not secreted
tCLNSLELAQK	T1(Phospho)	T1		103	TDAKSQLPEGVIIGRTCLNSLELAQKAIADG		X	1	ABYAL2945	AB57_2896	99.51	A1S_2465	100.000	Thiamine phosphate synthase	thiE		Cytoplasmic	Cofacters & vitamins		X	C3K2K2.1	44.444	1G4T_A	33.508															Cytoplasmic - Signal peptide = no - Estimated Cleavage site = 0	Not secreted
ANFtAADCPSEIR	T4(Phospho)	T4		19	LSTIIEQAFEDRANFTAADCPSEIRQAVEEA	X	X	1	ABYAL3027	AB57_2980	100.000	A1S_2539	100.000	2,3,4,5-tetrahydropyridine-2,6-dicarboxylate N-succinyltransferase	dapD	ssa	Cytoplasmic	Amino acid metabolism			A3M7R2.1	100.000	6AMY_A	100.000															Cytoplasmic - Signal peptide = no - Estimated Cleavage site = 0	Not secreted
GALAGILGsAGNENVQGETQK	S9(Phospho)	S9		50	IDQALQKGALAGILGSAGNENVQGETQKKLD		X	1	ABYAL3100	AB57_3005	99.074	A1S_2596	100.000	Fructose-1,6-bisphosphatase	fbp	fdp	Cytoplasmic	Carbohydrate catabolism			A3M7W9.2	100.000	1D9Q_A	40.469								X	337 (h. sapiens)	Fructose-1,6-bisphosphatase 1, enzyme in gluconeogenesis, D-fructose 1,6-bisphosphate + H2O => D-fructose 6-phosphate + phosphate	Binds to HIF (hypoxia inducible factor) protein and inhibits nuclear HIF action				Cytoplasmic - Signal peptide = no - Estimated Cleavage site = 0	Not secreted
IyVKPVLELCK	Y2(Phospho)	Y2		233	DGRPLADVAMEPTRIYVKPVLELCKQVDVHA		X	1	ABYAL3109	AB57_3014	100.000	A1S_2605	100.000	Phosphoribosylformylglycinamidine cyclo-ligase	purM	purG	Cytoplasmic	Nucleotide biosynthesis		X	A3M7X8.2	100.000	1CLI_A	68.376								X	65 (k. pastoris)	Phosphofructokinase, enzyme ATP + D-fructose 6-phosphate => ADP + D-fructose 1,6-bisphosphate Glycolysis	Protein, but not catalytic function, is required for microautophagy (vacuolar degradation of peroxisomes) only alpha subunit of phosphofructokinase plays this role				Mature domain - Signal peptide = no - Estimated Cleavage site = 0	Not secreted
DVDGVtCLGFGR	T6(Phospho)	T6		123	ACFDAISLAKDVDGVTCLGFGRMAMGEAAYG		X	1	ABYAL3189	AB57_3091	99.647	A1S_2674	100.000	Bifunctional methylenetetrahydrofolate dehydrogenase/methenyltetrahydrofolate cyclohydrolase	folD	ads	Cytoplasmic	Cofacters & vitamins			A3M846.2	99.645	4B4U_A	99.645															Cytoplasmic - Signal peptide = no - Estimated Cleavage site = 0	Not secreted
GLVEVNDHCATsVEGVYAIGDLVR	S12(Phospho)	S12		309	LTERGLVEVNDHCATSVEGVYAIGDLVRGPM		X	1	ABYAL3236	AB57_3124	100.000	A1S_2717	100.000	Dihydrolipoamide dehydrogenase	lpdA	lpd, acoD, lpdG	Cytoplasmic	Carbohydrate catabolism			P31052.4	64.143	6BZ0_A	99.777							Up-regulated								Cytoplasmic - Signal peptide = no - Estimated Cleavage site = 0	Not secreted
QPAsFCGLTGLKPTYGR	S4(Phospho)	S4		184	FATGTDTGGSIRQPASFCGLTGLKPTYGRVS		X	1	ABYAL3307	AB57_3285	98.986	A1S_2783	100.000	Aspartyl/glutamyl-tRNA amidotransferase subunit A	gatA		Cytoplasmic	Translation		X	A3M8F1.2	100.000	4WJ3_A	60.744														Potential secretion	Cytoplasmic - Signal peptide = no - Estimated Cleavage site = 0	Not secreted
[TS]SFTHHHPNVTmCK	S2(Phospho); M13(Oxidation)	T1/S2	X	148; 149	AYLGDEAMAKGIRVKTSSFTHHHPNVTMCKA; YLGDEAMAKGIRVKTSSFTHHHPNVTMCKAK	X		1	ABYAL3432	AB57_3409	100.000	A1S_2904	100.000	Branched-chain amino acid aminotransferase	ilvE		Cytoplasmic	Amino acid metabolism		X	O86428.2	59.091	3U0G_A	70.874															Cytoplasmic - Signal peptide = no - Estimated Cleavage site = 0	Not secreted
FSSTIDAGVLNSHsPK	S14(Phospho)	S14		130	HRFSSTIDAGVLNSHSPKADRYQNMIQKWKE		X	1	ABYAL3497		0.000			Hypothetical protein			Unknown	Unknown	YfbU domain protein/superfamilly - Uncharacterized protein YfbU, UPF0304 family		Q60310.2	31.928																	Cytoplasmic - Signal peptide = no - Estimated Cleavage site = 0	Not secreted
TFANHyNELPKPVLmFCR	Y6(Phospho); M15(Oxidation)	Y6		79	AGQITELDVRTFANHYNELPKPVLMFCRTGN		X	1	ABYAL3507	AB57_3434	100.000	A1S_2951	100.000	Hypothetical protein			Cytoplasmic	Unknown	TIGR01244 family protein		Q8UAA9.1	40.187	2FSX_A	40.909														Potential secretion	Mature domain - Signal peptide = no - Estimated Cleavage site = 0	Not secreted
VGYQVIDGVKtR	T11(Phospho)	T11		91	QKADRVGYQVIDGVKTRVYKSTGESVAVAKX		X	1	ABYAL3634	AB57_3519	100.000	A1S_3070	100.000	50S ribosomal protein L24	rplX		Cytoplasmic	Translation		X	A3M973.2	100.000	1VS6_U	55.446														Potential secretion	Cytoplasmic - Signal peptide = no - Estimated Cleavage site = 0	Not secreted
GGNDsLENGQVIACSLK	S5(Phospho)	S5		246	KEAGGVVVDARGGNDSLENGQVIACSLKMLK		X	1	ABYAL3673	AB57_3557	99.639	A1S_3105	100.000	Inositol-1-monophosphatase	suhB	ssyA	Cytoplasmic	Others metabolism pathway	Inositol biosynthetic process		Q9HXI4.1	48.148	6IB7_A	46.212							Down-regulated								Cytoplasmic - Signal peptide = no - Estimated Cleavage site = 0	Not secreted
DIPAPDVGtNANIMGWMMDTYSTSQGHTVTGVVTGKPVHLGGSLGR	T9(Phospho)	T9		155	HIIGPQKDIPAPDVGTNANIMGWMMDTYSTS		X	1	ABYAL3705	AB57_3588	99.764	A1S_3134	100.000	Glutamate dehydrogenase	gdh		Cytoplasmic	Amino acid metabolism			P96110.4	52.927	4XGI_A	63.462								X	164 (b. subtilis)	Glutamate dehydrogenase deaminates glutamate to form ?-ketoglutarate L-glutamate + H2O + NAD+ => 2-oxoglutarate + NH3 + NADH.	Interacts directly with GltC, a LysR-type transcription factor				Cytoplasmic - Signal peptide = no - Estimated Cleavage site = 0	Not secreted
LtHIPTGIVVACQNQR	T2(Phospho)	T2		209	AGGQHINKTDSAVRLTHIPTGIVVACQNQRS		X	1	ABYAL3900	AB57_3765	100.000	A1S_3316	100.000	Peptide chain release factor 2	prfB	supK	Cytoplasmic	Translation			B7LYF5.1	68.750	1MI6_A	68.403															Cytoplasmic - Signal peptide = no - Estimated Cleavage site = 0	Not secreted
ALHAHAGIVI[S]A[S]HNPYFDNGIK	S13(Phospho)	S11/S13	X	100; 102	AHLTRALHAHAGIVISASHNPYFDNGIKFFS; LTRALHAHAGIVISASHNPYFDNGIKFFSSE		X	1	ABYAL3904	AB57_3769	99.552	A1S_3320	100.000	Phosphoglucosamine mutase	glmM	mrsA	Cytoplasmic	Cell division		X	A3M9W5.2	100.000	3PDK_A	43.207															Non Secreted - Signal peptide = yes (Signal Peptide exists but mature domain is not compatible) - Estimated Cleavage site = 22	Not secreted
G[ST]PHFDFVAGECAK	T3(Phospho)	S2/T3	X	88; 89	NQFDAIIALGAVIRGSTPHFDFVAGECAKGL; QFDAIIALGAVIRGSTPHFDFVAGECAKGLG	X		1	ABYAL3988	AB57_3839	100.000	A1S_3389	100.000	6,7-dimethyl-8-ribityllumazine synthase	ribH	ribE	Cytoplasmic	Cofacters & vitamins		X	A3MA34.2	100.000	3MK3_1	60.000															Non Secreted - Signal peptide = yes (Signal Peptide exists but mature domain is not compatible) - Estimated Cleavage site = 18	Not secreted
[ST]CLAAHALPPEYK	T2(Phospho)	S1/T2	X	173; 174	RVIRQIGEKLPMTVKSTCLAAHALPPEYKDQ; VIRQIGEKLPMTVKSTCLAAHALPPEYKDQS		X	1	ABYAL4005	AB57_3857	99.005	A1S_3403	100.000	Imidazolonepropionase	hutI		Cytoplasmic	Amino acid metabolism		X	A3MA48.2	100.000	2PUZ_A	53.000															Non Secreted - Signal peptide = yes (Signal Peptide exists but mature domain is not compatible) - Estimated Cleavage site = 18	Not secreted
ALFEsIER	S5(Phospho)	S5		337	DDDGFGEGNFKALFESIERDQIRRGVLEAKX		X	1	ABYAL4020	AB57_3871	100.000	A1S_3418	100.000	4-hydroxyphenylpyruvate dioxygenase	hpd	hppD	Cytoplasmic	Amino acid metabolism	Ubiquinone and other terpenoid-quinone biosynthesis		P80064.1	69.296	1CJX_A	68.272															Non Secreted - Signal peptide = yes (Signal Peptide exists but mature domain is not compatible) - Estimated Cleavage site = 20	Not secreted
ALFEsIERDQIR	S5(Phospho)	S5		337	DDDGFGEGNFKALFESIERDQIRRGVLEAKX		X	1	ABYAL4020	AB57_3871	100.000	A1S_3418	100.000	4-hydroxyphenylpyruvate dioxygenase	hpd	hppD	Cytoplasmic	Amino acid metabolism	Ubiquinone and other terpenoid-quinone biosynthesis		P80064.1	69.296	1CJX_A	68.272															Non Secreted - Signal peptide = yes (Signal Peptide exists but mature domain is not compatible) - Estimated Cleavage site = 20	Not secreted
[TY]CPITSEDTSATLHDK	Y2(Phospho)	T1/Y2	X	156; 157	MQMAAGLDTGDMMYKTYCPITSEDTSATLHD; QMAAGLDTGDMMYKTYCPITSEDTSATLHDK		X	1	ABYAL4065	AB57_3912	99.377	A1S_3456	100.000	Methionyl-tRNA formyltransferase	fmt		Periplasmic	Translation	One carbon pool by folate	X	A3MAA1.2	99.688	1FMT_A	53.205															Non Secreted - Signal peptide = yes (Signal Peptide exists but mature domain is not compatible) - Estimated Cleavage site = 20	Not secreted
LNIsTGCTVGGSQTEGNMNK	S4(Phospho)	S4		38	TQAAVTGQVDVKLNISTGCTVGGSQTEGNMN	X	X	4	ABYAL2670	AB57_2570	100.000	A1S_2218	100.000	Protein CsuA/B	csuA/B		Extracellular	Bacterial adhesion					5D6H_B	99.301							Up-regulated and virulence associated					SP(Sec/SPI) - CS pos: 25-26. TQA-AV. Pr: 0.9181	Peptide signal(25-26)	Potential secretion	Secretory - Signal peptide = yes (Signal Peptide exists and mature domain is compatible) - Estimated Cleavage site = 19	Secreted
LNIStGCTVGGSQTEGNmNK	T5(Phospho); M18(Oxidation)	T5		39	QAAVTGQVDVKLNISTGCTVGGSQTEGNMNK	X		4	ABYAL2670	AB57_2570	100.000	A1S_2218	100.000	Protein CsuA/B	csuA/B		Extracellular	Bacterial adhesion					5D6H_B	99.301							Up-regulated and virulence associated					SP(Sec/SPI) - CS pos: 25-26. TQA-AV. Pr: 0.9181	Peptide signal(25-26)	Potential secretion	Secretory - Signal peptide = yes (Signal Peptide exists and mature domain is compatible) - Estimated Cleavage site = 19	Secreted
LNISTGCtVGGSQTEGNmNK	T8(Phospho); M18(Oxidation)	T8		42	VTGQVDVKLNISTGCTVGGSQTEGNMNKFGT	X	X	4	ABYAL2670	AB57_2570	100.000	A1S_2218	100.000	Protein CsuA/B	csuA/B		Extracellular	Bacterial adhesion					5D6H_B	99.301							Up-regulated and virulence associated					SP(Sec/SPI) - CS pos: 25-26. TQA-AV. Pr: 0.9181	Peptide signal(25-26)	Potential secretion	Secretory - Signal peptide = yes (Signal Peptide exists and mature domain is compatible) - Estimated Cleavage site = 19	Secreted
LNISTGCTVGGsQTEGNmNK	S12(Phospho); M18(Oxidation)	S12		46	VDVKLNISTGCTVGGSQTEGNMNKFGTLDFG	X		4	ABYAL2670	AB57_2570	100.000	A1S_2218	100.000	Protein CsuA/B	csuA/B		Extracellular	Bacterial adhesion					5D6H_B	99.301							Up-regulated and virulence associated					SP(Sec/SPI) - CS pos: 25-26. TQA-AV. Pr: 0.9181	Peptide signal(25-26)	Potential secretion	Secretory - Signal peptide = yes (Signal Peptide exists and mature domain is compatible) - Estimated Cleavage site = 19	Secreted
NDHTINFC[ST]AK	T10(Phospho)	S9/T10	X	151; 152	QYFVQWKNDHTINFCSTAKGEQCFATLRRML; YFVQWKNDHTINFCSTAKGEQCFATLRRMLP		X	2	ABYAL2389	AB57_2361	99.405	A1S_2012	100.000	Hypothetical protein			Unknown	Unknown	Signal peptide		Q0P5J0.2	26.000	2VVN_A	45.161												SP(Sec/SPI) - CS pos: 27-28. AMA-ET. Pr: 0.5521	Peptide signal(27-28)	Potential secretion	Secretory - Signal peptide = yes (Signal Peptide exists and mature domain is compatible) - Estimated Cleavage site = 19	Secreted
NDHtINFCSTAK	T4(Phospho)	T4		146	TGDISQYFVQWKNDHTINFCSTAKGEQCFAT	X	X	2	ABYAL2389	AB57_2361	99.405	A1S_2012	100.000	Hypothetical protein			Unknown	Unknown	Signal peptide		Q0P5J0.2	26.000	2VVN_A	45.161												SP(Sec/SPI) - CS pos: 27-28. AMA-ET. Pr: 0.5521	Peptide signal(27-28)	Potential secretion	Secretory - Signal peptide = yes (Signal Peptide exists and mature domain is compatible) - Estimated Cleavage site = 19	Secreted
NDHTINFCStAK	T10(Phospho)	T10		152	YFVQWKNDHTINFCSTAKGEQCFATLRRMLP		X	2	ABYAL2389	AB57_2361	99.405	A1S_2012	100.000	Hypothetical protein			Unknown	Unknown	Signal peptide		Q0P5J0.2	26.000	2VVN_A	45.161												SP(Sec/SPI) - CS pos: 27-28. AMA-ET. Pr: 0.5521	Peptide signal(27-28)	Potential secretion	Secretory - Signal peptide = yes (Signal Peptide exists and mature domain is compatible) - Estimated Cleavage site = 19	Secreted
DVTtGDTLCDEK	T4(Phospho)	T4		393	RAGDIAACVGLKDVTTGDTLCDEKNIITLER		X	3	ABYAL1008	AB57_0913	100.000	A1S_0868	100.000	Elongation factor G	fusA	far, fus	Cytoplasmic	Translation			A3M306.2	100.000	2RDO_7	71.714								X	22,23,193,323 (bacteria)	Elongation factor in protein synthesis	Attachment to human cells and mucins (fibronectine, factor H), plasminogen and others				Non Secreted - Signal peptide = yes (Signal Peptide exists but mature domain is not compatible) - Estimated Cleavage site = 20	Secreted
DVtTGDTLCDEKNIITLER	T3(Phospho)	T3		392	IRAGDIAACVGLKDVTTGDTLCDEKNIITLE		X	3	ABYAL1008	AB57_0913	100.000	A1S_0868	100.000	Elongation factor G	fusA	far, fus	Cytoplasmic	Translation			A3M306.2	100.000	2RDO_7	71.714								X	22,23,193,323 (bacteria)	Elongation factor in protein synthesis	Attachment to human cells and mucins (fibronectine, factor H), plasminogen and others				Non Secreted - Signal peptide = yes (Signal Peptide exists but mature domain is not compatible) - Estimated Cleavage site = 20	Secreted
IGEVHDGAAtMDWMEQEQER	T10(Phospho)	T10		49	TGVSHKIGEVHDGAATMDWMEQEQERGITIT		X	3	ABYAL1008	AB57_0913	100.000	A1S_0868	100.000	Elongation factor G	fusA	far, fus	Cytoplasmic	Translation			A3M306.2	100.000	2RDO_7	71.714								X	22,23,193,323 (bacteria)	Elongation factor in protein synthesis	Attachment to human cells and mucins (fibronectine, factor H), plasminogen and others				Non Secreted - Signal peptide = yes (Signal Peptide exists but mature domain is not compatible) - Estimated Cleavage site = 20	Secreted
DNNLDyQPNQILVSCGGK	Y6(Phospho)	Y6		90	KKVIIAKLKRDNNLDYQPNQILVSCGGKQSF	X	X	3	ABYAL2991	AB57_2951	99.756	A1S_2508	100.000	Aspartate aminotransferase	aspC	aatA	Cytoplasmic	Amino acid metabolism			Q1RGV0.1	56.313	6F35_A	53.165								X	200 (e. coli)	Beta-cystathionase, enzyme cleavage of cystathionine to homocysteine, ammonia, and pyruvate L-cystathionine + H2O => L-homocysteine + NH3 + pyruvate Amino-acid biosynthesis, methionine biosynthesis	Transcription regulation binds to MalT activator of mal regulon and prevents its action				Secretory - Signal peptide = yes (Signal Peptide exists and mature domain is compatible) - Estimated Cleavage site = 18	Secreted
DNNLDYQPNQILVsCGGK	S14(Phospho)	S14		98	KRDNNLDYQPNQILVSCGGKQSFFNLALALL	X		3	ABYAL2991	AB57_2951	99.756	A1S_2508	100.000	Aspartate aminotransferase	aspC	aatA	Cytoplasmic	Amino acid metabolism			Q1RGV0.1	56.313	6F35_A	53.165								X	200 (e. coli)	Beta-cystathionase, enzyme cleavage of cystathionine to homocysteine, ammonia, and pyruvate L-cystathionine + H2O => L-homocysteine + NH3 + pyruvate Amino-acid biosynthesis, methionine biosynthesis	Transcription regulation binds to MalT activator of mal regulon and prevents its action				Secretory - Signal peptide = yes (Signal Peptide exists and mature domain is compatible) - Estimated Cleavage site = 18	Secreted
RDNNLDyQPNQILVSCGGK	Y7(Phospho)	Y7		90	KKVIIAKLKRDNNLDYQPNQILVSCGGKQSF		X	3	ABYAL2991	AB57_2951	99.756	A1S_2508	100.000	Aspartate aminotransferase	aspC	aatA	Cytoplasmic	Amino acid metabolism			Q1RGV0.1	56.313	6F35_A	53.165								X	200 (e. coli)	Beta-cystathionase, enzyme cleavage of cystathionine to homocysteine, ammonia, and pyruvate L-cystathionine + H2O => L-homocysteine + NH3 + pyruvate Amino-acid biosynthesis, methionine biosynthesis	Transcription regulation binds to MalT activator of mal regulon and prevents its action				Secretory - Signal peptide = yes (Signal Peptide exists and mature domain is compatible) - Estimated Cleavage site = 18	Secreted
[TT]LTAAIATICAK	T1(Phospho)	T1/T2	X	26; 27	PHVNVGTIGHVDHGKTTLTAAIATICAKTYG; HVNVGTIGHVDHGKTTLTAAIATICAKTYGG	X	X	2	ABYAL0303	AB57_0362-AB57_0914	100.000	A1S_0869-A1S_0279	100.000	Elongation factor Tu	tufA	tuf1, tuf2, tuf,tufB,tufA	Cytoplasmic	Translation	Osmotic pressure		A3M1F6.2	100.000	6MIJ_A	100.000								X	22,23,24,323 (bacteria)	Elongation factor in protein synthesis	Attachment to human cells and mucins (fibronectine, factor H)				Secretory - Signal peptide = yes (Signal Peptide exists and mature domain is compatible) - Estimated Cleavage site = 13	Secreted
NMItGAAQMDGAILVCAATDGPmPQTR	T4(Phospho); M23(Oxidation)	T4		94	HVDCPGHADYVKNMITGAAQMDGAILVCAAT		X	2	ABYAL0303	AB57_0362-AB57_0914	100.000	A1S_0869-A1S_0279	100.000	Elongation factor Tu	tufA	tuf1, tuf2, tuf,tufB,tufA	Cytoplasmic	Translation	Osmotic pressure		A3M1F6.2	100.000	6MIJ_A	100.000								X	22,23,24,323 (bacteria)	Elongation factor in protein synthesis	Attachment to human cells and mucins (fibronectine, factor H)				Secretory - Signal peptide = yes (Signal Peptide exists and mature domain is compatible) - Estimated Cleavage site = 13	Secreted
HyAHVDCPGHADYVK	Y2(Phospho)	Y2		77; 63	TINTSHVEYDSPTRHYAHVDCPGHADYVKNM; TINTSHVEYDSPTRHYAHVDCPGHADYVKNM	X	X	2	ABYAL0303-ABYAL1009	AB57_0362-AB57_0914	100.000	A1S_0869-A1S_0279	100.000	Elongation factor Tu	tufA	tuf1, tuf2, tuf,tufB,tufA	Cytoplasmic	Translation	Osmotic pressure		A3M1F6.2	100.000	6MIJ_A	100.000								X	22,23,24,323 (bacteria)	Elongation factor in protein synthesis	Attachment to human cells and mucins (fibronectine, factor H)				Non Secreted - Signal peptide = yes (Signal Peptide exists but mature domain is not compatible) - Estimated Cleavage site = 22; Secretory - Signal peptide = yes (Signal Peptide exists and mature domain is compatible) - Estimated Cleavage site = 13	Secreted
HYAHVDCPGHADyVK	Y13(Phospho)	Y13		88; 74	PTRHYAHVDCPGHADYVKNMITGAAQMDGAI; PTRHYAHVDCPGHADYVKNMITGAAQMDGAI	X	X	2	ABYAL0303-ABYAL1009	AB57_0362-AB57_0914	100.000	A1S_0869-A1S_0279	100.000	Elongation factor Tu	tufA	tuf1, tuf2, tuf,tufB,tufA	Cytoplasmic	Translation	Osmotic pressure		A3M1F6.2	100.000	6MIJ_A	100.000								X	22,23,24,323 (bacteria)	Elongation factor in protein synthesis	Attachment to human cells and mucins (fibronectine, factor H)				Non Secreted - Signal peptide = yes (Signal Peptide exists but mature domain is not compatible) - Estimated Cleavage site = 22; Secretory - Signal peptide = yes (Signal Peptide exists and mature domain is compatible) - Estimated Cleavage site = 13	Secreted
DGyHGCGNKDSSSNIILQR	Y3(Phospho)	Y3		73	RNSSDSTVVASVKDGYHGCGNKDSSSNIILQ	X		4	ABYAL3106	AB57_3011	82.848	A1S_2602	100.000	Rhombotarget A	rbtA		Unknown	Unknown	100% id. Acinetobacter group, t2ss	X																SP(Sec/SPI) - CS pos: 28-29. AYS-AD. Pr: 0.9654	Peptide signal(28-29)	Potential secretion	Secretory - Signal peptide = yes (Signal Peptide exists and mature domain is compatible) - Estimated Cleavage site = 22	Secreted
GHL[YS]DASSVGLAGCEK	Y4(Phospho)	Y4/S5	X	432; 433	YNTLADSLIINKGHLYSDASSVGLAGCEKFD; NTLADSLIINKGHLYSDASSVGLAGCEKFDQ		X	4	ABYAL3106	AB57_3011	82.848	A1S_2602	100.000	Rhombotarget A	rbtA		Unknown	Unknown	100% id. Acinetobacter group, t2ss	X																SP(Sec/SPI) - CS pos: 28-29. AYS-AD. Pr: 0.9654	Peptide signal(28-29)	Potential secretion	Secretory - Signal peptide = yes (Signal Peptide exists and mature domain is compatible) - Estimated Cleavage site = 22	Secreted
GHLYSDA[SS]VGLAGCEK	S9(Phospho)	S8/S9	X	436; 437	ADSLIINKGHLYSDASSVGLAGCEKFDQRGK; DSLIINKGHLYSDASSVGLAGCEKFDQRGKR	X		4	ABYAL3106	AB57_3011	82.848	A1S_2602	100.000	Rhombotarget A	rbtA		Unknown	Unknown	100% id. Acinetobacter group, t2ss	X																SP(Sec/SPI) - CS pos: 28-29. AYS-AD. Pr: 0.9654	Peptide signal(28-29)	Potential secretion	Secretory - Signal peptide = yes (Signal Peptide exists and mature domain is compatible) - Estimated Cleavage site = 22	Secreted
GHLYsDASSVGLAGCEK	S5(Phospho)	S5		433	NTLADSLIINKGHLYSDASSVGLAGCEKFDQ	X	X	4	ABYAL3106	AB57_3011	82.848	A1S_2602	100.000	Rhombotarget A	rbtA		Unknown	Unknown	100% id. Acinetobacter group, t2ss	X																SP(Sec/SPI) - CS pos: 28-29. AYS-AD. Pr: 0.9654	Peptide signal(28-29)	Potential secretion	Secretory - Signal peptide = yes (Signal Peptide exists and mature domain is compatible) - Estimated Cleavage site = 22	Secreted
DNQANCVsEEAQK	S8(Phospho)	S8		83	VEEWKLFRDNQANCVSEEAQKLVGLSGLTDD	X	X	2	ABYAL1562	AB57_1504	97.163	A1S_1321	100.000	Hemolysin			Unknown	Unknown			P64493.1	39.241	6D2C_A	26.667												LIPO(Sec/SPII) - CS pos: 16-17. LTA-CS. Pr: 0.9997	Lipoprotein attached to outer membrane(16-17)	Potential secretion	Secretory - Signal peptide = yes (Signal Peptide exists and mature domain is compatible) - Estimated Cleavage site = 17	Secreted
IGsPNPASQYCVEQGGK	S3(Phospho)	S3		32	CSSVQHKDSTPPKIGSPNPASQYCVEQGGKL	X		2	ABYAL1562	AB57_1504	97.163	A1S_1321	100.000	Hemolysin			Unknown	Unknown			P64493.1	39.241	6D2C_A	26.667												LIPO(Sec/SPII) - CS pos: 16-17. LTA-CS. Pr: 0.9997	Lipoprotein attached to outer membrane(16-17)	Potential secretion	Secretory - Signal peptide = yes (Signal Peptide exists and mature domain is compatible) - Estimated Cleavage site = 17	Secreted
EYYSHII[ST]R	S8(Phospho)	S8/T9	X	170;171	NHNLDTSREYYSHIISTRTFDDRLNTLDYVR; HNLDTSREYYSHIISTRTFDDRLNTLDYVRQ		X	2	ABYAL1782	AB57_1750	100.000	A1S_1511	100.000	Biotin synthase	bioB		Cytoplasmic	Cofacters & vitamins			A3M4U4.2	100.000	1R30_A	64.309								X	17 (bifidobacterium)	Bile salt hydrolase	Plasminogen binding				Cytoplasmic - Signal peptide = no - Estimated Cleavage site = 0	Secreted
yCSQSAHYDSK	Y1(Phospho)	Y1		63	TLLSIKTGKCPEDCKYCSQSAHYDSKLEAEK		X	2	ABYAL1782	AB57_1750	100.000	A1S_1511	100.000	Biotin synthase	bioB		Cytoplasmic	Cofacters & vitamins			A3M4U4.2	100.000	1R30_A	64.309								X	17 (bifidobacterium)	Bile salt hydrolase	Plasminogen binding				Cytoplasmic - Signal peptide = no - Estimated Cleavage site = 0	Secreted
GHLySDASSVGLAGCEK	Y4(Phospho)	Y4		432	YNTLADSLIINKGHLYSDASSVGLAGCEKFD	X		4	ABYAL3106	AB57_3011	82.848	A1S_2602	100.000	Rhombotarget A	rbtA		Unknown	Unknown	100% id. Acinetobacter group, t2ss	X																SP(Sec/SPI) - CS pos: 28-29. AYS-AD. Pr: 0.9654	Peptide signal(28-29)	Potential secretion	Secretory - Signal peptide = yes (Signal Peptide exists and mature domain is compatible) - Estimated Cleavage site = 22	Secreted
CSDKVIDDF[S]E[S]NLVATDSDEK	S12(Phospho)	S10/S12	X	262; 264	TEQYNKCSDKVIDDFSESNLVATDSDEKCIL; QYNKCSDKVIDDFSESNLVATDSDEKCILVK		X	4	ABYAL3225		0.000		0.000	Hypothetical protein			Unknown	Unknown																		LIPO(Sec/SPII) - CS pos: 18-19. LVA-CG. Pr: 0.9992	Lipoprotein attached to outer membrane(18-19)	Potential secretion	Secretory - Signal peptide = yes (Signal Peptide exists and mature domain is compatible) - Estimated Cleavage site = 15	Secreted
CSDKVIDDFsESNLVATDSDEK	S10(Phospho)	S10		262	TEQYNKCSDKVIDDFSESNLVATDSDEKCIL	X		4	ABYAL3225		0.000		0.000	Hypothetical protein			Unknown	Unknown																		LIPO(Sec/SPII) - CS pos: 18-19. LVA-CG. Pr: 0.9992	Lipoprotein attached to outer membrane(18-19)	Potential secretion	Secretory - Signal peptide = yes (Signal Peptide exists and mature domain is compatible) - Estimated Cleavage site = 15	Secreted
KQQGEWVSYNHNGVtFNGTCQPNENGK	T15(Phospho)	T15		56	KKQQGEWVSYNHNGVTFNGTCQPNENGKLQF	X		2	ABYAL2629	AB57_2521	100.000	A1S_2183	100.000	Hypothetical protein			Unknown	Unknown	Putative signal peptide-containing protein		P13470.2	40.625	6BO5_A	52.632												SP(Sec/SPI) - CS pos: 24-25. THA-AD. Pr: 0.9892	Peptide signal(24-25)	Potential secretion	Secretory - Signal peptide = yes (Signal Peptide exists and mature domain is compatible) - Estimated Cleavage site = 24	Secreted
QQGEWV[SY]NHNGVTFNGTCQPNENGK	S7(Phospho)	S7/Y8	X	49; 50	KQIRVCAKKQQGEWVSYNHNGVTFNGTCQPN; QIRVCAKKQQGEWVSYNHNGVTFNGTCQPNE	X		2	ABYAL2629	AB57_2521	100.000	A1S_2183	100.000	Hypothetical protein			Unknown	Unknown	Putative signal peptide-containing protein		P13470.2	40.625	6BO5_A	52.632												SP(Sec/SPI) - CS pos: 24-25. THA-AD. Pr: 0.9892	Peptide signal(24-25)	Potential secretion	Secretory - Signal peptide = yes (Signal Peptide exists and mature domain is compatible) - Estimated Cleavage site = 24	Secreted
DDDYQtTLTFYCK	T6(Phospho)	T6		117	LTGKNASLAKDDDYQTTLTFYCKINXXXXXX	X		2	ABYAL2714	AB57_2616	99.213	A1S_2259	100.000	Hypothetical protein			Unknown	Unknown	Signal peptide																	LIPO(Sec/SPII) - CS pos: 19-20. LGA-CA. Pr: 0.9982	Lipoprotein attached to outer membrane(19-20)	Potential secretion	Secretory - Signal peptide = yes (Signal Peptide exists and mature domain is compatible) - Estimated Cleavage site = 20	Secreted
DDDyQTTLTFYCK	T6(Phospho)	Y4		115	GTLTGKNASLAKDDDYQTTLTFYCKINXXXX	X		2	ABYAL2714	AB57_2616	99.213	A1S_2259	100.000	Hypothetical protein			Unknown	Unknown	Signal peptide																	LIPO(Sec/SPII) - CS pos: 19-20. LGA-CA. Pr: 0.9982	Lipoprotein attached to outer membrane(19-20)	Potential secretion	Secretory - Signal peptide = yes (Signal Peptide exists and mature domain is compatible) - Estimated Cleavage site = 20	Secreted
sLTLVDSGAASCFGPQLGSIAK	S1(Phospho)	S1		93	GIQTSVNAFLVDDGKSLTLVDSGAASCFGPQ	X		2	ABYAL3177	AB57_3077	99.677	A1S_2662	100.000	MBL fold metallo-hydrolase			Unknown	Quorum sensing			O34760.2	25.431	4XUK_A	58.076												SP(Sec/SPI) - CS pos: 20-21. SYA-EP. Pr: 0.7792	Peptide signal(20-21)	Potential secretion	Non Secreted - Signal peptide = yes (Signal Peptide exists but mature domain is not compatible) - Estimated Cleavage site = 22	Secreted
tVLLTHLHPDHVCGIAQNGK	T1(Phospho)	T1		128	AKNLELAGYQLANVKTVLLTHLHPDHVCGIA	X	X	2	ABYAL3177	AB57_3077	99.677	A1S_2662	100.000	MBL fold metallo-hydrolase			Unknown	Quorum sensing			O34760.2	25.431	4XUK_A	58.076												SP(Sec/SPI) - CS pos: 20-21. SYA-EP. Pr: 0.7792	Peptide signal(20-21)	Potential secretion	Non Secreted - Signal peptide = yes (Signal Peptide exists but mature domain is not compatible) - Estimated Cleavage site = 22	Secreted
GtYAYYQQVCK	T2(Phospho)	T2		350	LIVQGDKDQLVDYRGTYAYYQQVCKNQKPIA	X		2	p2ABYAL0007	AB57_3829	65.59	A1S_3473	100.000	Alpha/beta fold hydrolase			Unknown	Lipid metabolism	Secretory lipase		P9WK89.1	24.299	3H2H_A	32.335												LIPO(Sec/SPII) - CS pos: 24-25. TST-CV. Pr: 0.5342	Peptide signal(28-29)	Potential secretion	Secretory - Signal peptide = yes (Signal Peptide exists and mature domain is compatible) - Estimated Cleavage site = 16	Secreted
NWyVmGHSQGGAASLK	Y3(Phospho); M5(Oxidation)	Y3		195	RATHHLQPYKFSKNWYVMGHSQGGAASLKVA	X		2	p2ABYAL0007	AB57_3829	65.59	A1S_3473	100.000	Alpha/beta fold hydrolase			Unknown	Lipid metabolism	Secretory lipase		P9WK89.1	24.299	3H2H_A	32.335												LIPO(Sec/SPII) - CS pos: 24-25. TST-CV. Pr: 0.5342	Peptide signal(28-29)	Potential secretion	Secretory - Signal peptide = yes (Signal Peptide exists and mature domain is compatible) - Estimated Cleavage site = 16	Secreted
SPIV[SS]MNCASPEFK	S6(Phospho)	S5/S6	X	356; 357	SDGKLRAVVGKSPIVSSMNCASPEFKKLMEL; DGKLRAVVGKSPIVSSMNCASPEFKKLMELY	X	X	4	ABYAL3225		0.000		0.000	Hypothetical protein			Unknown	Unknown																		LIPO(Sec/SPII) - CS pos: 18-19. LVA-CG. Pr: 0.9992	Lipoprotein attached to outer membrane(18-19)	Potential secretion	Secretory - Signal peptide = yes (Signal Peptide exists and mature domain is compatible) - Estimated Cleavage site = 15	Secreted
sPIVSSmNCASPEFK	S1(Phospho); M7(Oxidation)	S1		352	LSFSSDGKLRAVVGKSPIVSSMNCASPEFKK	X	X	4	ABYAL3225		0.000		0.000	Hypothetical protein			Unknown	Unknown																		LIPO(Sec/SPII) - CS pos: 18-19. LVA-CG. Pr: 0.9992	Lipoprotein attached to outer membrane(18-19)	Potential secretion	Secretory - Signal peptide = yes (Signal Peptide exists and mature domain is compatible) - Estimated Cleavage site = 15	Secreted
CGLtPQYEGLEK	T4(Phospho)	T4		40	GKVLLIVNTASKCGLTPQYEGLEKLYQAKKD		X	1	ABYAL0182	AB57_0196	100.000	A1S_0159	100.000	Glutathione peroxidase			Unknown	Adaptation			P06610.1	48.634	3CMI_A	46.707								X	275 (h. sapiens)	Phospholipid hydroperoxide glutathione peroxidase, enzyme removes membrane lipid peroxidation, cell protection 2 glutathione + a lipid hydroperoxide => glutathione disulfide + lipid + 2 H2O	Structural role in capsule in mature spermatozoa				Secretory - Signal peptide = yes (Signal Peptide exists and mature domain is compatible) - Estimated Cleavage site = 18	Secreted
ILtDGTENLGACPNR	T3(Phospho)	T3		111	DVTFRGMFGSRIKILTDGTENLGACPNRMDA		X	1	ABYAL0193	AB57_0206	82.72	A1S_0170	100.000	TonB-dependent copper receptor	OprC		Outer membrane protein	Transport		X			6FOK_A	47.789												SP(Sec/SPI) - CS pos: 26-27. VFA-ES. Pr: 0.9525	Peptide signal(26-27)	Potential secretion	Secretory - Signal peptide = yes (Signal Peptide exists and mature domain is compatible) - Estimated Cleavage site = 15	Secreted
K[T]L[S]LPK	T2(Phospho)	T2/S4	X	9; 11	XXXXXXXLRIFTMKKTLSLPKAPIGMINRHK; XXXXXLRIFTMKKTLSLPKAPIGMINRHKKT	X		1	ABYAL0350	AB57_0403	99.085	A1S_0322	100.000	Tetratricopeptide repeat protein			Unknown	Unknown			P48016.1	23.871	1NA3_A	30.909														Potential secretion	Secretory - Signal peptide = yes (Signal Peptide exists and mature domain is compatible) - Estimated Cleavage site = 21	Secreted
ILGNsQIVPIDGHCVR	S5(Phospho)	S5		256	EEWKGQVETNKILGNSQIVPIDGHCVRIGAM	X	X	1	ABYAL0457	AB57_0507	100.000	A1S_0427	100.000	Aspartate-semialdehyde dehydrogenase	asd	dhaS	Cytoplasmic	Amino acid metabolism			P57008.1	68.564	3UW3_A	72.118															Secretory - Signal peptide = yes (Signal Peptide exists and mature domain is compatible) - Estimated Cleavage site = 18	Secreted
ANEtTSTTTYDCYK	T4(Phospho)	T4		118	ANAVTNIVSYFKANETTSTTTYDCYKGTMMA	X		1	ABYAL0561		0.000	A1S_0526	100.000	Excinuclease			Unknown	Unknown	Potentiel cluster ABYAL 0542-0562	X	Q97WY4.1	51.613														SP(Sec/SPI) - CS pos: 22-23. VQA-AD. Pr: 0.9946	Peptide signal(22-23)	Potential secretion	Secretory - Signal peptide = yes (Signal Peptide exists and mature domain is compatible) - Estimated Cleavage site = 22	Secreted
VVItGMGINScIGNSLEEVTHSLK	T4(Phospho); C11(Carbamidomethyl)	T4		7	XXXXXXXXXMKRVVITGMGINSCIGNSLEEV		X	1	ABYAL1004	AB57_0909	100.000	A1S_0863-A1S_0864	100.000	Beta-ketoacyl-[acyl-carrier-protein] synthase I	fabB		Cytoplasmic	Lipid metabolism	ABYAL1003-ABYAL1004	X	Q02K94.1	50.000	3U0F_A	47.619												LIPO(Sec/SPII) - CS pos: 13-14. INS-CI. Pr: 0.6730			Secretory - Signal peptide = yes (Signal Peptide exists and mature domain is compatible) - Estimated Cleavage site = 19	Secreted
NDKWtPEGCEGISmIYDSR	T5(Phospho); M14(Oxidation)	T5		146	IDTEKSSLTCRNDKWTPEGCEGISMIYDSRT		X	1	ABYAL1111		0.000		0.000	Hypothetical protein			Extracellular	Unknown	Doesn't exist in others sequenced Acinetobacter		P0C5E9.1	39.535	6MYG_A	36.842								X	209 (e. coli)	Aminopeptidase, enzyme removes amino-terminal amino acid, preferentially if it is Leu	Transcriptional repressor binds DNA, binds car operator DNA represses the carAB operon	LIPO(Sec/SPII) - CS pos: 21-22. LVA-CG. Pr: 0.9981; Potential tat signal peptide but no tat motif was found	Lipoprotein attached to outer membrane(21-22)	Potential secretion	Secretory - Signal peptide = yes (Signal Peptide exists and mature domain is compatible) - Estimated Cleavage site = 20	Secreted
[TS]GLEYTGKPAGESSGE	S2(Phospho)	T1/S2	X	88; 89	LDMGNMEEVLALVTKTSGLEYTGKPAGESSG; DMGNMEEVLALVTKTSGLEYTGKPAGESSGE		X	1	ABYAL1358		0.000		0.000	Hypothetical protein			Unknown	Unknown		X	Q54XS2.1	30.909										X	82 (s. aureus)	Ornithine carbamoyltransferase, enzyme Carbamoyl phosphate + L-ornithine => phosphate + L-citrulline	Bind fibronectin			Potential secretion	Cytoplasmic - Signal peptide = no - Estimated Cleavage site = 0	Secreted
LNVsCIGITSNAEAAmVR	S4(Phospho); M16(Oxidation)	S4		99	HSIDLLMPSVMKLNVSCIGITSNAEAAMVRK	X		1	ABYAL1604		0.000	A1S_1357	100.000	Alanine racemase	alr		Unknown	Amino acid metabolism			I0J1I6.1	53.960	4BF5_A	52.083												SP(Sec/SPI) - CS pos: 27-28. AHA-AP. Pr: 0.9849	Peptide signal(27-28)	Potential secretion	Secretory - Signal peptide = yes (Signal Peptide exists and mature domain is compatible) - Estimated Cleavage site = 25	Secreted
IPELLAGNIDMEcGtTTNSK	C13(Carbamidomethyl); T15(Phospho)	T15		109	RIPELLAGNIDMECGTTTNSKQRQQQVGFST	X		1	ABYAL1756	AB57_1725	100.000	A1S_1490	100.000	Amino acid ABC transporter substrate-binding protein	gltI	ybeJ, yzzK	Periplasmic	Amino acid metabolism			P37902.2	45.018	2VHA_A	45.620							Up-regulated					SP(Sec/SPI) - CS pos: 26-27. IQA-AD. Pr: 0.9695	Peptide signal(26-27)	Potential secretion	Secretory - Signal peptide = yes (Signal Peptide exists and mature domain is compatible) - Estimated Cleavage site = 19	Secreted
GCEQPsGYTEPLLHAAR	S6(Phospho)	S6		701	FQAASDLIFKGCEQPSGYTEPLLHAARLKLK		X	1	ABYAL1916	AB57_1825	100.000	A1S_1601	100.000	Malate synthase G	glcB		Cytoplasmic	Carbohydrate catabolism			Q88QX8.1	65.055	5OAS_A	64.917								X	81 (m. tuberculosis)	Malate synthase, enzyme Catalyzes the condensation and subsequent hydrolysis of acetyl-coenzyme A (acetyl-CoA) and glyoxylate to form malate and CoA Acetyl-CoA + H2O + glyoxylate => malate + CoA Carbohydrate metabolism; glyoxylate cycle glyoxylate pathway enables bacteria to assimilate two-carbon compounds into the TCA cycle	Binds fibronectin and laminin and A549 lung epithelial cells				Cytoplasmic - Signal peptide = no - Estimated Cleavage site = 0	Secreted
yGNENCHTTKPK	Y1(Phospho)	Y1		56	ASKGFCFKDQDAKEKYGNENCHTTKPKFSDK	X	X	1	ABYAL2001	AB57_1900	100.000	A1S_1679	100.000	Hypothetical protein			Unknown	Unknown	YARHG domain-containing protein	X																SP(Sec/SPI) - CS pos: 22-23. AQA-AT. Pr: 0.9891	Peptide signal(22-23)	Potential secretion	Secretory - Signal peptide = yes (Signal Peptide exists and mature domain is compatible) - Estimated Cleavage site = 22	Secreted
LsHYTGCISPANNR	S2(Phospho)	S2		132	YYITWIQPNGTETKLSHYTGCISPANNRLNK	X	X	1	ABYAL2243	AB57_2213	100.000	A1S_1879	100.000	Hypothetical protein			Unknown	Unknown	Signal peptide				6IUV_C	30.508												LIPO(Sec/SPII) - CS pos: 23-24. LMG-CA. Pr: 0.9941	Peptide signal(29-30)	Potential secretion	Secretory - Signal peptide = yes (Signal Peptide exists and mature domain is compatible) - Estimated Cleavage site = 19	Secreted
GL[TT]PL[S]I[S]QGGLGADNAQTAR	S7(Phospho)	T3/T4/S7/S9	X	85; 86; 89; 91	AASGVNSDISELKGLTTPLSISQGGLGADNA; ASGVNSDISELKGLTTPLSISQGGLGADNAQ; VNSDISELKGLTTPLSISQGGLGADNAQTAR; SDISELKGLTTPLSISQGGLGADNAQTARMN		X	1	ABYAL2413	AB57_2688-AB57_3212	77.551	A1S_2022	100.000	Phage tail protein			Unknown	Unknown		X	Q6XQB2.1	33.562	6CL5_A	55.172							Up-regulated							Potential secretion	Secretory - Signal peptide = yes (Signal Peptide exists and mature domain is compatible) - Estimated Cleavage site = 19	Secreted
APHGC[SY]MWPVQHPQLK	S6(Phospho)	S6/Y7	X	156; 157	AYELKKNNNKAPHGCSYMWPVQHPQLKEADK; YELKKNNNKAPHGCSYMWPVQHPQLKEADKR	X	X	1	ABYAL2518	AB57_2415-AB57_2416	95.349-97.826	A1S_2084	100.000	Chorismate mutase	aroQ		Periplasmic	Amino acid metabolism			Q7CHH5.1	50.857	2GBB_A	50.943												SP(Sec/SPI) - CS pos: 29-30. AQA-YQ. Pr: 0.9189	Peptide signal(29-30)	Potential secretion	Non Secreted - Signal peptide = yes (Signal Peptide exists but mature domain is not compatible) - Estimated Cleavage site = 18	Secreted
QVItDDLAAGR	T4(Phospho)	T4		41	QQEQQAGLDFVRQVITDDLAAGRAKQIVTRF		X	1	ABYAL2542	AB57_2440	99.826	A1S_2108	100.000	Glutamine--tRNA ligase	glnS		Cytoplasmic	Translation			A4XVG2.1	63.168	5BNZ_A	61.957								X	238 (h. sapiens)	Glutaminyl-tRNA synthetase, enzyme ATP + L-glutamine + tRNA(Gln) => AMP + diphosphate + L-glutaminyl-tRNA(Gln) protein synthesis	Interacts with ASK1 (Fas ligation activated apoptosis signal-regulating kinase 1) to inhibit apoptosis induced by ASK1 protein-protein interaction increased under conditions of increased glutamine concentration				Secretory - Signal peptide = yes (Signal Peptide exists and mature domain is compatible) - Estimated Cleavage site = 19	Secreted
SPIVSsMNCASPEFK	S6(Phospho)	S6		357	DGKLRAVVGKSPIVSSMNCASPEFKKLMELY		X	4	ABYAL3225		0.000		0.000	Hypothetical protein			Unknown	Unknown																		LIPO(Sec/SPII) - CS pos: 18-19. LVA-CG. Pr: 0.9992	Lipoprotein attached to outer membrane(18-19)	Potential secretion	Secretory - Signal peptide = yes (Signal Peptide exists and mature domain is compatible) - Estimated Cleavage site = 15	Secreted
sPIVSSmNCASPEFKK	S1(Phospho); M7(Oxidation)	S1		352	LSFSSDGKLRAVVGKSPIVSSMNCASPEFKK		X	4	ABYAL3225		0.000		0.000	Hypothetical protein			Unknown	Unknown																		LIPO(Sec/SPII) - CS pos: 18-19. LVA-CG. Pr: 0.9992	Lipoprotein attached to outer membrane(18-19)	Potential secretion	Secretory - Signal peptide = yes (Signal Peptide exists and mature domain is compatible) - Estimated Cleavage site = 15	Secreted
AAGNEQNtLVCQDVK	T8(Phospho)	T8		127	KEARNDAKAAGNEQNTLVCQDVKAYQSQNXX		X	1	ABYAL2912	AB57_2862	99.291	A1S_2434	100.000	Hypothetical protein			Unknown	Unknown	Signal peptide protein																	SP(Sec/SPI) - CS pos: 25-26. GYA-AD. Pr: 0.9663	Peptide signal(25-26)	Potential secretion	Secretory - Signal peptide = yes (Signal Peptide exists and mature domain is compatible) - Estimated Cleavage site = 19	Secreted
QFCQGVGDNtIDVANASR	T10(Phospho)	T10		81	SSAGLKQFCQGVGDNTIDVANASRKIKSTEI		X	1	ABYAL2926	AB57_2875	99.709	A1S_2448	100.000	Phosphonate ABC transporter substrate-binding protein			Cytoplasmic Membrane	Transport			P39665.1	29.677	4JWO_A	26.780							Down-regulated					SP(Sec/SPI) - CS pos: 25-26. ANA-AR. Pr: 0.9472	Peptide signal(25-26)	Potential secretion	Non Secreted - Signal peptide = yes (Signal Peptide exists but mature domain is not compatible) - Estimated Cleavage site = 22	Secreted
QALtIDLISDKEEVLCK	T4(Phospho)	T4		84	DSVKAHQNFTEKQALTIDLISDKEEVLCKHF		X	1	ABYAL3033	AB57_2985	99.351	A1S_2545	100.000	Peroxiredoxin	bcp		Cytoplasmic	Adaptation	Bacterioferritin comigratory protein	X	Q8P9V9.1	61.789	5IPH_A	61.789								X	83 (n. meningitidis)	Peroxiredoxin, antioxidant	Plasminogen binding				Cytoplasmic - Signal peptide = no - Estimated Cleavage site = 0	Secreted
IIGIDLG[TT]NSCVAVLEGDK	T8(Phospho)	T8/T9	X	11; 12	XXXXXMAKIIGIDLGTTNSCVAVLEGDKVKV; XXXXMAKIIGIDLGTTNSCVAVLEGDKVKVI		X	1	ABYAL3518	AB57_0048	99.845	A1S_2960	100.000	Chaperone protein DnaK	dnaK		Cytoplasmic	Folding and maturation			A3M8W9.2	100.000	2KHO_A	71.546								X	18,19,20,21 (bacteria)	Chaperone	Plasminogen binding, binding to invertase				Secretory - Signal peptide = yes (Signal Peptide exists and mature domain is compatible) - Estimated Cleavage site = 19	Secreted
TDCStQSSATLSPLQAK	T5(Phospho)	T5		85	TITGLMPETTRTDCSTQSSATLSPLQAKVVA	X		1	ABYAL3588	AB57_3475	100.000	A1S_3026	100.000	Ribonuclease I			Unknown	DNA/RNA metabolism			D1Z042.1	26.471														SP(Sec/SPI) - CS pos: 32-33. LHA-EP. Pr: 0.8265	Peptide signal(32-33)	Potential secretion	Secretory - Signal peptide = yes (Signal Peptide exists and mature domain is compatible) - Estimated Cleavage site = 20	Secreted
CLsELQSDLKK	S3(Phospho)	S3		286	PEMGNVLTQARSRCLSELQSDLKKSPSSIFR	X	X	1	ABYAL3975	AB57_3829	96.992	A1S_3377	100.000	Lipase			Unknown	Lipid metabolism	Secretory lipase ATCC19606 98% id. ; opéron potentiel ABYAL3975-3981		P9WK88.1	23.151	3H2H_A	31.944												SP(Sec/SPI) - CS pos: 25-26. AMA-AP. Pr: 0.9929	Peptide signal(25-26)	Potential secretion	Non Secreted - Signal peptide = yes (Signal Peptide exists but mature domain is not compatible) - Estimated Cleavage site = 22	Secreted
CLsELQSDLK	S3(Phospho)	S3		286; 293	PEMGNVLTQARSRCLSELQSDLKKSPSSIFR; PDMGVILNSARNRCLSELQSDLKAAPKTVFK	X		1	ABYAL3975-p2ABYAL0007	AB57_3829	96.992-65.59	A1S_3377-A1S_3473	100.000	Lipase-alpha/beta fold hydrolase			Unknown	Lipid metabolism	Secretory lipase ATCC19606 98% id. ; opéron potentiel ABYAL3975-3981		P9WK88.1	23.151; 24.299	3H2H_A	31.944; 32.335												SP(Sec/SPI) - CS pos: 25-26. AMA-AP. Pr: 0.9929 ; LIPO(Sec/SPII) - CS pos: 24-25. TST-CV. Pr: 0.5342	Peptide signal(25-26/28-29)	Potential secretion	Non Secreted - Signal peptide = yes (Signal Peptide exists but mature domain is not compatible) - Estimated Cleavage site = 22; Secretory - Signal peptide = yes (Signal Peptide exists and mature domain is compatible) - Estimated Cleavage site = 16	Secreted
AMsEVCAVAIAK	S3(Phospho)	S3		221	DGNISVTANIAPKAMSEVCAVAIAKDEQQAK		X	1	ABYAL4025	AB57_3876	100.000	A1S_3423	100.000	4-hydroxy-tetrahydrodipicolinate synthase	dapA		Cytoplasmic	Amino acid metabolism	Monobactam biosynthesis	X	A4VN86.1	62.414	3PUD_A	100.000															Secretory - Signal peptide = yes (Signal Peptide exists and mature domain is compatible) - Estimated Cleavage site = 20	Secreted

## Sheet: Table_S9_%STY
Table S9: Percentage of phosphorylation distribution on S/T/Y residues in A. baumannii AB0057 and ATCC17978
	ATCC17978		AB0057
	Planktonic	Biofilm	Planktonic	Biofilm
Ser	0.482759	0.470199	0.423423	0.386503
Thr	0.310345	0.384106	0.396396	0.435583
Tyr	0.206897	0.145695	0.18018	0.177914

## Sheet: Table_S10
Table S10: Identification of Hcp in AB0057 and ATCC17978 in planktonic or biofilm growth modes.
Accession	Protein name	Score	Coverage	# Proteins	# Unique Peptides	# Peptides	# PSMs	# AAs	MW [kDa]	calc. pI	culture	souche
AB57_1481	type VI secretion system effector, Hcp1 family	621.73	62.28	1	9	9	19	167	18.73	7.05	Biofilm	AB0057
AB57_1481	type VI secretion system effector, Hcp1 family	564.25	32.93	1	5	5	11	167	18.73	7.05	Planktonic	AB0057
ABYAL1534	type VI secretion system effector, Hcp1 family	13150.83	88.02	1	16	16	353	167	18.73	7.05	Biofilm	ATCC17978
ABYAL1534	type VI secretion system effector, Hcp1 family	5242.41	82.04	1	12	12	154	167	18.73	7.05	Planctonique	ATCC17978

## Sheet: Table_S11_moonlighting proteins
Table S11: List of phosphorylated proteins described as moonlighting proteins identified in the extracellular medium of both A. baumannii AB0057 and ATCC17978 in both planktonic and biofilm modes of growth
Accession_ABYAL	Accession_AB57	Accession_A1S	Moonlighting proteins	ID moonlighting protein in MoonProt	Moonlighting function 1	Moonlighting function 2	ATCCC	AB57
ABYAL0177	AB57_0192	A1S_0154	X	189 (H. sapiens)	Synthesis and maturation of ribosomes	Regulates (decreases) translation of p53 tumor suppressor protein binds 5' UTR of p53 mRNA		X
ABYAL0182	AB57_0196	A1S_0159	X	275 (H. sapiens)	Phospholipid hydroperoxide glutathione peroxidase, enzyme removes membrane lipid peroxidation, cell protection 2 glutathione + a lipid hydroperoxide => glutathione disulfide + lipid + 2 H2O	Structural role in capsule in mature spermatozoa	X
ABYAL0193	AB57_0206	A1S_0170	X	93 (L. lactis)	Pyruvate kinase, enzyme ADP + phosphoenolpyruvate => ATP + pyruvate Carbohydrate degradation, glycolysis	Binding to invertase, a hyperglycosylated mannoprotein from Saccharomyces cerevisiae		X
ABYAL0198	AB57_0213	A1S_0177	X	205 (B. subtilis)	Cysteine synthase, enzyme O-acetyl-serine + H2S = cysteine + acetate Amino-acid biosynthesis, biosynthesis of cysteine	Transcriptional regulator regulates activity of CymR transcription factor forms complex with CymR that represses transcription of the CymR regulon		X
ABYAL0266	AB57_0327	A1S_0238	X	205 (B. subtilis)	Cysteine synthase, enzyme O-acetyl-serine + H2S = cysteine + acetate Amino-acid biosynthesis, biosynthesis of cysteine	Transcriptional regulator regulates activity of CymR transcription factor forms complex with CymR that represses transcription of the CymR regulon	X	X
ABYAL0303-ABYAL1009	AB57_0362-AB57_0914	A1S_0869-A1S_0279	X	22,23,24,323 (bacteria)	Elongation factor in protein synthesis	Attachment to human cells and mucins (fibronectine, factor H)	X	X
ABYAL0358	AB57_0411	A1S_0330	X	100, 101 (bacteria)	Triose phosphate isomerase, enzyme D-glyceraldehyde 3-phosphate <=> dihydroxyacetone phosphate Carbohydrate degradation glycolysis Carbohydrate biosynthesis, gluconeogenesis	Adhesin, plasminogen binding		X
ABYAL0488	AB57_0540	A1S_0457	X	220,222 (H. sapiens)	Dihydrofolate reductase, enzyme 5,6,7,8-tetrahydrofolate + NADP+ => 7,8-dihydrofolate + NADPH tetrahydrofolate biosynthesis	Binds DHFR mRNA regulation of DHFR synthesis methotrexate inhibits interaction	X
ABYAL0506	AB57_0576	A1S_0472	X	361 (S. cerevisiae)	Homocitrate synthase, enzyme, lysine biosynthetic pathway	DNA damage repair, helps in INO80 accumulation at DNA breaks to aid in histone eviction	X	X
ABYAL0614	AB57_0680	A1S_0575	X	205 (B. subtilis)	Cysteine synthase, enzyme O-acetyl-serine + H2S = cysteine + acetate Amino-acid biosynthesis, biosynthesis of cysteine	Transcriptional regulator regulates activity of CymR transcription factor forms complex with CymR that represses transcription of the CymR regulon	X	X
ABYAL0631	AB57_0695	A1S_0592	X	227 (E. coli)	Threonine-tRNA ligase, enzyme ATP + L-threonine + tRNA(Thr) => AMP + diphosphate + L-threonyl-tRNA(Thr)	Binds mRNA binds mRNA encoding threonyl-tRNA synthetase, controls expression of its own gene at the translational level	X	X
ABYAL0648	AB57_0709	A1S_0606	X	159 (E. coli)	Thioredoxin antioxidant aids the reduction of other proteins by cysteine thiol-disulfide exchange	Subunit of T7 DNA polymerase ****maybe not strictly considered moonlighting because adopted by a phage to be part of a protein complex*****	X	X
ABYAL1008	AB57_0913	A1S_0868	X	22,23,193,323 (bacteria)	Elongation factor in protein synthesis	Attachment to human cells and mucins (fibronectine, factor H), plasminogen and others	X	X
ABYAL1111			X	209 (E. coli)	Aminopeptidase, enzyme removes amino-terminal amino acid, preferentially if it is Leu	Transcriptional repressor binds DNA, binds car operator DNA represses the carAB operon	X
ABYAL1358			X	82 (S. aureus)	Ornithine carbamoyltransferase, enzyme Carbamoyl phosphate + L-ornithine => phosphate + L-citrulline	Bind fibronectin	X
ABYAL1360			X	127 (S. flexneri)	Chaperone	Metalloprotease, enzyme ATP-dependent zinc metallopeptidase, hydrolyzes cytoplasmic and transmembrane proteins	X
ABYAL1365		A1S_1168	X	19 (L. lactis)	Chaperone	Binding to invertase, a hyperglycosylated mannoprotein from Saccharomyces cerevisiae	X
ABYAL1416	AB57_1341	A1S_1205	X	373 (S. agalactiae)	Peroxiredoxin, hydroxyperoxidase activity	Heme binding protein	X	X
ABYAL1782	AB57_1750	A1S_1511	X	17 (bifidobacterium)	Bile salt hydrolase	Plasminogen binding	X
ABYAL1796-ABYAL1797	AB57_1762	A1S_1520-A1S_1521	X	147 (E. coli)	Transketolase, enzyme Pentose Phosphate Pathway Sedoheptulose 7-phosphate + D-glyceraldehyde 3-phosphate <=> D-ribose 5-phosphate + D-xylulose 5-phosphate.	Transcriptional regulator derepresses the marRAB multiple antibiotic resistance operon by binding to the MarR repressor a "trigger enzyme"	X	X
ABYAL1822	AB57_1787	A1S_1543	X	86 (S. pneumoniae)	Phosphoglycerate kinase, enzyme ADP + 1,3-bisphosphoglycerate => ATP + glycerate-3-phosphate Carbohydrate degradation, glycolysis	Plasminogen binding		X
ABYAL1916	AB57_1825	A1S_1601	X	81 (M. tuberculosis)	Malate synthase, enzyme Catalyzes the condensation and subsequent hydrolysis of acetyl-coenzyme A (acetyl-CoA) and glyoxylate to form malate and CoA Acetyl-CoA + H2O + glyoxylate => malate + CoA Carbohydrate metabolism; glyoxylate cycle glyoxylate pathway enables bacteria to assimilate two-carbon compounds into the TCA cycle	Binds fibronectin and laminin and A549 lung epithelial cells	X	X
ABYAL2277	AB57_2245	A1S_1911	X	82 (S. epidermidis)	Ornithine carbamoyltransferase, enzyme Carbamoyl phosphate + L-ornithine => phosphate + L-citrulline	Bind fibronectin		X
ABYAL2388	AB57_2360	A1S_2011	X	203 (H. poymorpha)	Pyruvate carboxylase, enzyme ATP + pyruvate + HCO3- => ADP + phosphate + oxaloacetate. Carbohydrate biosynthesis, gluconeogenesis	Assembly of peroxisomal alcohol oxidase (AOX) may mediate FAD binding to AOX monomers in cytoplasm, which enables them to be transported to the peroxisome where they can assemble into the active octomeric form	X
ABYAL2542	AB57_2440	A1S_2108	X	238 (H. sapiens)	Glutaminyl-tRNA synthetase, enzyme ATP + L-glutamine + tRNA(Gln) => AMP + diphosphate + L-glutaminyl-tRNA(Gln) protein synthesis	Interacts with ASK1 (Fas ligation activated apoptosis signal-regulating kinase 1) to inhibit apoptosis induced by ASK1 protein-protein interaction increased under conditions of increased glutamine concentration	X	X
ABYAL2566-ABYAL2567-ABYAL2568	AB57_2462	A1S_2126-A1S_2127-A1S_2128	X	110, 111,234 (M. tuberculosis, S. cerevisiae, H. sapiens)	Aconitase, enzyme catalyse the isomerization of citrate to iso-citrate in the citric acid cycle	Iron-responsive protein Binds to selected IREs (Iron-responsive elements)--sequences present within the UTR (untranslated regions) of M. tuberculosis mRNA	X	X
ABYAL2592	AB57_2482	A1S_2150	X	251 (H. sapiens)	Retinol dehydrogenase, enzyme all-trans-retinol + NAD+ <=> all-trans-retinal + NADH. Cofactor metabolism, retinol metabolism	Transcriptional repressor represses profilaggrin promoter activity by adjusting the activity of Sp1 and other activators	X
ABYAL2769	AB57_2665	A1S_2307	X	223 (H. sapiens)	Serine hydroxymethyltransferase, enzyme 5,10-methylenetetrahydrofolate + glycine + H2O <=> tetrahydrofolate + L-serine One-carbon metabolism, tetrahydrofolate interconversion	Binds mRNA binds the 5' untranslated region (UTR) of its own mRNA	X	X
ABYAL2811	AB57_2777	A1S_2343	X	96 (M. avium)	Superoxide dismutase, enzyme antioxidant convert superoxide anion radicals into O2 and H2O2	Adhesin	X	X
ABYAL2991	AB57_2951	A1S_2508	X	200 (E. coli)	Beta-cystathionase, enzyme cleavage of cystathionine to homocysteine, ammonia, and pyruvate L-cystathionine + H2O => L-homocysteine + NH3 + pyruvate Amino-acid biosynthesis, methionine biosynthesis	Transcription regulation binds to MalT activator of mal regulon and prevents its action	X
ABYAL3033	AB57_2985	A1S_2545	X	83 (N. meningitidis)	Peroxiredoxin, antioxidant	Plasminogen binding	X	X
ABYAL3100	AB57_3005	A1S_2596	X	337 (H. sapiens)	Fructose-1,6-bisphosphatase 1, enzyme in gluconeogenesis, D-fructose 1,6-bisphosphate + H2O => D-fructose 6-phosphate + phosphate	Binds to HIF (hypoxia inducible factor) protein and inhibits nuclear HIF action	X	X
ABYAL3109	AB57_3014	A1S_2605	X	65 (K. pastoris)	Phosphofructokinase, enzyme ATP + D-fructose 6-phosphate => ADP + D-fructose 1,6-bisphosphate Glycolysis	Protein, but not catalytic function, is required for microautophagy (vacuolar degradation of peroxisomes) only alpha subunit of phosphofructokinase plays this role	X
ABYAL3179	AB57_3079	A1S_2664	X	8,68,69,70,72,73,74,75,77,78,79,80,230 (bacteria)	Chaperone - Prevents misfolding and promotes the refolding and proper assembly of unfolded polypeptides	Adhesin (to glycosphinngolipids, to cell surface, to host cells, to mucins and epithelial cells, to invertase, to CD43 of macrophage), toxin	X
ABYAL3235	AB57_3125	A1S_2716	X	381 (B. thuringiensis)	Pyruvate dehydrogenase E2 subunit, dihydrolipoamide acetyltransferase	DNA binding, transcription regulation	X
ABYAL3518	AB57_0048	A1S_2960	X	18,19,20,21 (bacteria)	Chaperone	Plasminogen binding, binding to invertase	X	X
ABYAL3705	AB57_3588	A1S_3134	X	164 (B. subtilis)	Glutamate dehydrogenase deaminates glutamate to form ?-ketoglutarate L-glutamate + H2O + NAD+ => 2-oxoglutarate + NH3 + NADH.	Interacts directly with GltC, a LysR-type transcription factor	X
ABYAL3715	AB57_3598	A1S_3143	X	391 (S. cerevisiae)	Superoxide dismutase, catalysis of superoxide (O2-) to hydrogen peroxide (H2O2), remove reactive oxygen species, 2 superoxide -> oxygen and H2O2	Binds DNA, transcription factor in response to H2O2, a reactive oxygen species (ROS), regulates expression of genes involved in oxidative resistance and DNA damage repair, ROS treatment increases Sod1 binding to the promoters of RNR3 and GRE2	X	X
	AB57_2000		X	84 (C. albicans)	Peroxisomal catalase (CTA1), protect cells from the toxic effects of hydrogen peroxide 2 H2O2 => O2 + 2 H2O	Plasminogen binding		X
